# Supplementary material for: The nanoscale molecular morphology of docked exocytic dense-core vesicles in neuroendocrine cells
Source: Nat Commun. 2021 Jun 25;12:3970. doi: 10.1038/s41467-021-24167-9 (PMC8233335; doi:10.1038/s41467-021-24167-9)
Supplement: Supplementary file 16 — Source Data [file 41467_2021_24167_MOESM16_ESM.xlsx]

## Sheet: Figure 1b
Figure 1b	Data for box plot showing correlation analysis of 8 proteins with NPY-mNeongreen-labeled DCVs in unroofed PC12 cells. NPY (n=5) is a control of cells co-transfected with NPY-mNG and NPY-mCherry.
Total vesicles analyzed	955	943	1098	1098	667	392	339	206
DCV Correlated proteins	NPY (n=5)	Rab3 (n=13)	Rab27a (n=13)	Rabphillin3a (n=10)	Granuphilin-a (n=12)	Rim2 (n=11)	Syntaxin1a (n=11)	SNAP25 (n=10)
(no. of cells analyzed)	0.97365	0.83432	0.73892	0.73892	0.67927	0.85976	0.60721	0.31084
	0.94645	0.63933	0.59827	0.59827	0.64285	0.426	0.55933	0.29718
	0.9656	0.50287	0.81804	0.81804	0.69089	0.83933	0.6816	0.33033
	0.93744	0.86303	0.65501	0.65501	0.52487	0.91215	0.16541	0.47157
	0.56736	0.90669	0.85108	0.85108	0.7396	0.2056	0.50766	0.69631
	0.87521	0.58134	0.76184	0.76184	-0.01174	-0.22265	0.2258	0.57288
	0.98342	0.92534	0.80533	0.80533	0.23373	0.06046	0.43759	0.64916
	0.66257	0.93634	0.87053	0.87053	0.18313	0.73723	0.57405	0.32751
	0.93857	0.83419	0.74713	0.74713	0.05639	0.23344	0.26808	0.22853
	0.94081	0.93167	0.91023	0.91023	0.79273	0.87173	0.4338	0.40683
	0.85623	0.87868	0.94191	0.94191	0.8589	0.59101	0.58209	0.22169
	0.95972	0.90152	0.86683	0.86683	0.78245	0.48759	0.57729	0.23867
	0.80455	0.8941	0.88937	0.88937	0.27563	0.83549	0.71968	0.1576
	0.95824	0.92269	0.80023	0.80023	0.66044	0.32601	0.2762	0.65576
	0.82568	0.94445	0.8282	0.8282	0.76479	0.7064	0.02266	0.65545
	0.91252	0.85308	0.84215	0.84215	0.73811	0.72341	0.26024	0.51819
	0.9127	0.90505	0.91409	0.91409	0.88399	0.41882	0.66261	0.40507
	0.38685	0.85128	0.71552	0.71552	0.76067	0.76636	-0.32473	0.52705
	0.94246	0.84724	0.90744	0.90744	0.72411	0.2938	0.30473	0.43841
	0.5678	0.77911	0.8069	0.8069	0.64682	0.61208	0.17903	0.27839
	0.47929	0.72806	0.91803	0.91803	0.84078	0.70655	0.58765	0.58324
	0.96439	0.82085	0.94928	0.94928	0.65914	0.31601	0.63069	0.34363
	0.95336	0.71868	0.92497	0.92497	0.29261	0.88309	0.51855	0.03245
	0.84467	0.84048	0.58854	0.58854	0.83925	0.14884	0.24744	0.61127
	0.96346	0.85722	0.84523	0.84523	0.58779	-0.19678	-0.07982	0.33605
	0.7999	0.8768	0.89889	0.89889	0.0574	0.0828	0.09546	0.12661
	0.96205	0.80998	0.93145	0.93145	0.25487	0.70446	0.24019	0.45567
	0.93194	0.09558	0.68095	0.68095	0.46616	0.82736	0.55619	0.62714
	0.95413	0.65111	0.82382	0.82382	0.6509	-0.21651	0.2511	0.54564
	0.93697	0.40586	0.43853	0.43853	0.87569	0.64135	0.48792	0.4368
	0.94423	0.92137	0.83344	0.83344	0.50919	0.80746	0.50851	-0.07459
	0.9184	0.81737	0.37772	0.37772	0.67037	0.57966	0.22642	0.44395
	0.94118	0.81889	0.75728	0.75728	0.88798	0.81003	0.38963	-0.522
	0.94184	0.45035	0.62528	0.62528	0.44316	0.35233	0.14041	0.51042
	0.89442	0.87928	0.85328	0.85328	0.30144	0.54951	0.0215	-0.53908
	0.93328	0.64056	0.67117	0.67117	-0.02562	0.88079	0.59019	0.67277
	0.93777	0.67432	0.8775	0.8775	0.20569	0.83873	0.28222	0.24405
	0.88889	0.91696	0.83807	0.83807	0.63076	0.82113	0.53606	0.19727
	0.95005	0.71588	0.0345	0.0345	0.08732	0.5309	0.52381	0.10828
	0.96434	0.69596	0.86615	0.86615	0.47093	0.69907	0.08247	0.00835
	0.8903	0.87623	0.88449	0.88449	0.36966	0.34353	0.46136	0.10579
	0.90447	0.89916	0.87132	0.87132	0.61187	0.64826	0.22654	-0.1669
	0.88522	0.44407	0.7172	0.7172	0.35498	0.88407	0.58782	0.17118
	0.96371	0.79269	0.29273	0.29273	0.69434	0.78187	0.53622	0.01194
	0.86773	0.93748	0.66049	0.66049	0.53687	0.78541	0.58967	0.516
	0.90941	0.77018	0.83013	0.83013	0.52226	-0.02278	0.80864	0.47556
	0.90543	0.85749	0.57462	0.57462	0.31543	0.53293	0.4034	0.29547
	0.84955	0.84426	0.69014	0.69014	0.76573	0.70062	0.13334	-0.2491
	0.92292	0.93189	0.62374	0.62374	0.70408	0.81603	0.41998	0.64145
	0.83394	0.44719	0.07774	0.07774	0.43534	0.54883	0.70093	-0.19159
	0.94199	0.84554	0.75048	0.75048	0.62467	0.68336	0.68892	0.31679
	0.95087	0.8544	0.62073	0.62073	0.40491	0.79261	0.58897	0.20963
	0.97443	0.71941	0.76644	0.76644	0.26198	0.68366	0.69961	0.58137
	0.96517	0.86952	0.50418	0.50418	0.23382	0.56205	0.62459	0.18801
	0.92218	0.74672	0.75249	0.75249	0.38017	0.20264	0.46419	0.23733
	0.92902	0.9187	0.54953	0.54953	0.49341	0.53783	0.36536	0.02889
	0.96702	0.75012	0.76509	0.76509	0.40115	-0.34258	0.38987	0.35748
	0.9425	0.79986	0.74231	0.74231	0.55058	0.61009	0.49043	0.25089
	0.65897	0.46056	0.56592	0.56592	0.44498	-0.09549	0.36227	-0.1707
	0.96338	0.57997	0.77505	0.77505	0.5437	0.69366	0.38861	0.35259
	0.60635	0.84311	0.70879	0.70879	0.22807	0.53573	0.4918	0.44536
	0.93992	0.3311	0.52844	0.52844	0.40082	0.44502	0.44992	0.65959
	0.82628	0.71519	0.77937	0.77937	0.46403	0.40009	0.64647	0.30234
	0.97598	0.4961	0.82714	0.82714	0.57312	0.54119	0.41368	-0.10227
	0.83332	0.88113	0.57521	0.57521	0.38873	0.17193	0.5547	0.03045
	0.9669	0.6302	0.947	0.947	0.11775	-0.27894	0.30709	0.24145
	0.82698	0.8195	0.76264	0.76264	-0.10347	-0.01508	0.03501	0.55916
	0.93022	0.80744	0.72489	0.72489	0.83069	0.40363	0.27363	-0.07481
	0.97225	0.83166	0.83264	0.83264	0.24003	-0.12519	0.47025	0.12459
	0.88009	0.88314	0.65189	0.65189	0.61706	-0.12522	0.28674	0.54178
	0.88037	0.79197	0.76121	0.76121	0.19164	-0.13249	0.15053	0.10948
	0.74615	0.90546	0.51758	0.51758	0.43103	-0.07232	0.20329	0.1797
	0.91928	0.71878	0.33327	0.33327	0.71715	0.65922	0.65473	0.64203
	0.7668	0.81429	0.49046	0.49046	0.00643	0.32635	0.48113	0.13741
	0.94454	0.54643	0.17008	0.17008	0.36553	-0.20895	0.43401	0.04235
	0.89918	0.5934	0.25957	0.25957	0.34731	0.37031	-0.16019	0.2623
	0.88809	0.6028	0.56576	0.56576	0.73287	0.09329	0.5608	0.21425
	0.94536	0.49769	0.75643	0.75643	0.88691	-0.03355	0.7271	0.07385
	0.97688	0.81197	0.78315	0.78315	0.19202	-0.22316	0.37929	0.40972
	0.9625	0.79452	0.56677	0.56677	0.86131	0.36226	0.56102	0.26765
	0.91928	0.79901	0.43211	0.43211	0.08989	-0.3299	0.4675	0.45589
	0.79346	0.80928	0.80101	0.80101	0.33803	0.74296	0.54079	0.33845
	0.83658	0.63763	0.80032	0.80032	0.72955	0.34197	0.28664	0.19873
	0.92557	0.37206	0.59163	0.59163	0.4555	0.70499	0.58575	0.18877
	0.95005	0.65607	0.75299	0.75299	0.31267	0.85204	0.52695	0.1659
	0.8959	0.71022	0.37421	0.37421	0.20732	0.86077	0.61191	0.04687
	0.81246	0.83254	0.66994	0.66994	-0.0455	0.75179	0.3076	0.50445
	0.73043	0.7302	0.86293	0.86293	0.52227	0.82137	0.54291	0.43941
	0.92626	0.7946	0.60552	0.60552	0.46048	0.92217	0.63789	0.10531
	0.87181	0.57854	0.33564	0.33564	-0.09889	0.90985	0.71791	-0.09323
	0.90424	0.59282	0.77086	0.77086	0.54632	0.94925	0.74184	0.10682
	0.94313	0.89719	0.66953	0.66953	0.69122	0.65802	0.67655	0.26271
	0.94247	0.85163	0.79586	0.79586	0.60949	0.71256	0.51912	-0.05788
	0.96342	0.79702	0.56368	0.56368	0.7696	0.41312	0.58068	0.29186
	0.96376	0.86302	0.67232	0.67232	0.19467	0.65288	0.74461	0.06115
	0.80622	0.78978	0.46594	0.46594	0.64685	0.50309	0.39576	0.47562
	0.93177	0.85212	0.65263	0.65263	0.52481	0.44211	0.64435	-0.20016
	0.96915	0.90008	0.46072	0.46072	0.87054	0.80017	0.67802	0.50988
	0.97431	0.53164	0.51216	0.51216	0.91147	0.33628	0.38529	0.03963
	0.90311	0.86684	0.48612	0.48612	0.18427	0.85228	0.77881	0.24508
	0.75598	0.77179	0.48205	0.48205	0.78981	0.84069	0.66451	0.25638
	0.8646	0.89656	0.79953	0.79953	0.48967	0.8959	0.71781	0.23078
	0.785	0.92636	0.46995	0.46995	0.09574	0.25475	0.32085	0.40234
	0.90668	0.80085	0.82186	0.82186	-0.28463	0.84877	0.47051	-0.42606
	0.9376	0.78755	0.73365	0.73365	0.35857	0.18619	0.79608	0.37715
	0.86538	0.64996	0.71175	0.71175	0.55017	0.83219	0.54598	0.51359
	0.95415	0.49096	0.7314	0.7314	0.19207	0.95345	0.51081	0.28664
	0.93797	0.8929	0.46373	0.46373	0.72214	0.86186	0.36541	0.34524
	0.79988	0.89013	0.68127	0.68127	0.44064	0.73705	0.81241	-0.01577
	0.94906	0.75378	0.67107	0.67107	-0.195	-0.13426	0.28058	-0.25785
	0.94484	0.57092	0.82898	0.82898	0.73077	0.14712	0.09428	0.23003
	0.74241	0.91194	0.85374	0.85374	0.6424	-0.04187	0.76612	0.04311
	0.94871	0.58203	0.58193	0.58193	0.40366	0.83539	0.82458	0.3137
	0.94339	0.92413	0.70894	0.70894	0.85788	0.15048	0.26757	0.3909
	0.88003	0.89191	0.58565	0.58565	0.40143	0.80859	0.72864	0.06795
	0.91906	0.91481	0.87924	0.87924	0.40829	0.34355	0.44635	0.12389
	0.92985	0.45334	0.44329	0.44329	0.69192	0.65485	0.75923	-0.10756
	0.93808	0.38465	0.737	0.737	0.48228	0.79671	0.7482	0.16122
	0.79182	0.42826	0.73946	0.73946	0.27118	0.72311	0.44356	-0.09574
	0.89074	0.7447	0.53474	0.53474	0.39748	0.60641	0.4043	0.77326
	0.92349	0.48335	0.25773	0.25773	0.21877	0.51397	0.39873	-0.19984
	0.90387	0.71964	0.60322	0.60322	0.6819	0.60042	0.64494	0.10444
	0.96934	0.61747	0.26163	0.26163	0.46173	0.47493	0.49414	-0.0962
	0.94608	0.7757	0.76019	0.76019	0.68032	-0.06601	0.60921	-0.1936
	0.86618	0.20802	0.72284	0.72284	0.77142	0.95693	0.45866	0.17843
	0.95547	0.70114	0.93415	0.93415	0.71279	0.59722	0.15801	0.16624
	0.93084	0.81637	0.89889	0.89889	0.89123	0.82353	-0.44807	0.65609
	0.95118	0.07745	0.76096	0.76096	0.48846	0.74005	0.57343	-0.0669
	0.9856	0.73349	0.75924	0.75924	0.80428	0.72751	0.21535	-0.0382
	0.89144	0.87367	0.78163	0.78163	0.75883	0.80783	0.34573	0.39922
	0.86421	0.63533	0.83254	0.83254	0.72773	0.20602	0.40332	-0.35027
	0.95496	0.7205	0.61318	0.61318	0.39665	0.13777	0.29425	-0.06648
	0.85449	0.47954	0.55969	0.55969	0.4788	0.83081	0.80059	-0.14065
	0.80485	0.74092	0.72683	0.72683	0.11192	0.5233	0.74276	0.44884
	0.90981	0.91381	0.74656	0.74656	0.83525	0.91086	0.57002	0.25178
	0.95927	0.39554	0.58758	0.58758	-0.05421	0.39136	0.58835	-0.2182
	0.89494	0.79812	0.80703	0.80703	0.92443	0.85097	0.78397	0.15901
	0.94607	0.4036	0.67342	0.67342	0.94656	0.90815	0.86319	0.19602
	0.80544	0.73054	0.90718	0.90718	0.75059	-0.17562	0.18554	-0.08471
	0.90239	0.87309	0.78019	0.78019	0.71368	0.20234	0.84059	0.26276
	0.88497	0.79141	0.8742	0.8742	0.59159	0.80584	0.12025	0.06852
	0.9094	0.75533	0.76999	0.76999	0.66572	0.94908	-0.03206	-0.11406
	0.92616	0.80887	0.59396	0.59396	-0.09774	0.97437	0.34786	0.35626
	0.86866	0.73538	0.75337	0.75337	0.80768	0.59258	0.63703	0.1854
	0.91811	0.72768	0.85108	0.85108	0.6654	0.85565	0.70233	0.2137
	0.96026	0.61661	0.82176	0.82176	0.55799	0.92376	0.65606	0.12549
	0.96633	0.58043	0.70135	0.70135	0.88125	0.79583	0.69727	0.13626
	0.94391	0.51747	0.71396	0.71396	0.66803	0.70795	0.8822	-0.27115
	0.92865	0.73385	0.84942	0.84942	0.63624	0.97389	0.83004	0.34192
	0.91935	0.54109	0.9649	0.9649	0.35607	0.86591	0.8062	0.21726
	0.95406	0.78163	0.9582	0.9582	0.89042	0.8808	0.72416	0.66253
	0.83971	0.51901	0.64452	0.64452	0.71387	0.83297	0.65548	-0.00738
	0.97512	0.55511	0.5924	0.5924	0.52496	0.9542	0.27028	0.70713
	0.93644	0.64739	0.68871	0.68871	0.84554	0.41197	0.6411	0.20044
	0.87304	0.60948	0.74239	0.74239	0.92952	0.81581	0.58407	0.4219
	0.9739	0.73248	0.85928	0.85928	0.93611	0.9079	0.73372	-0.08675
	0.9309	0.78342	0.7741	0.7741	0.8598	0.56126	0.78563	0.32678
	0.9581	0.90498	0.83831	0.83831	0.88595	0.43827	0.87994	0.24932
	0.89301	0.86233	0.78694	0.78694	0.64733	0.60844	0.32064	0.51636
	0.93677	0.7527	0.86237	0.86237	0.60092	0.89152	0.63322	0.81636
	0.8771	0.85973	0.57077	0.57077	0.24687	0.18947	0.02498	-0.07783
	0.9279	0.61045	0.52447	0.52447	0.4654	0.52527	0.46859	0.67644
	0.9085	0.48072	0.59366	0.59366	0.15033	0.85051	0.58318	0.24147
	0.76705	0.85599	0.52436	0.52436	0.84434	0.7585	0.63444	0.34485
	0.94028	0.58352	0.23791	0.23791	0.50917	0.86392	0.62332	0.62694
	0.7893	0.71707	0.84218	0.84218	0.2908	0.84507	0.704	0.15919
	0.91175	0.71134	0.92956	0.92956	0.33809	-0.14008	0.43125	0.34998
	0.87204	0.76818	0.86972	0.86972	0.29252	0.15441	0.42957	0.67819
	0.92521	0.67268	0.79979	0.79979	0.39128	0.42813	0.69757	0.11127
	0.89341	0.56077	-0.02518	-0.02518	0.32496	0.43332	0.26361	0.26936
	0.89866	0.58102	0.5192	0.5192	0.75865	0.26524	0.28511	-0.20152
	0.90124	0.67613	0.94353	0.94353	0.50844	0.93841	0.69293	0.24518
	0.84223	0.55877	0.8647	0.8647	0.8374	0.95766	0.42853	0.22401
	0.69146	0.52714	0.73742	0.73742	0.65732	0.79071	0.73215	0.25533
	0.88593	0.67176	-0.11929	-0.11929	-0.13521	0.81169	0.22261	0.29889
	0.95556	0.60783	0.57475	0.57475	0.60856	-0.18978	0.62329	0.77466
	0.9258	0.64381	0.87197	0.87197	0.86502	0.20711	0.67053	-0.36124
	0.89132	0.7835	0.64795	0.64795	0.89029	0.3639	0.30717	0.1383
	0.84073	0.64314	0.7934	0.7934	0.06646	0.1719	0.52622	0.11221
	0.83957	0.48635	0.82697	0.82697	0.38304	0.72261	0.49656	0.13838
	0.91956	0.36515	0.64414	0.64414	0.6138	0.43936	0.33381	0.44204
	0.94119	0.34318	0.50982	0.50982	-0.10215	0.7588	0.22978	0.24955
	0.61287	0.27431	0.47483	0.47483	0.68732	0.67932	0.03047	0.12923
	0.90439	0.54328	0.73616	0.73616	0.32914	0.67349	0.38224	-0.37912
	0.88624	0.36917	0.50668	0.50668	0.55784	0.87691	0.6363	-0.36322
	0.94652	0.39967	0.61784	0.61784	-0.21003	0.46478	0.54073	0.70512
	0.73314	0.5899	0.74963	0.74963	0.93949	0.79174	0.37662	0.54508
	0.73668	0.84402	0.54378	0.54378	0.6726	0.69754	0.58232	-0.0718
	0.95285	0.1325	0.81746	0.81746	0.32887	0.78713	0.59585	0.23722
	0.85787	0.1504	0.75156	0.75156	0.57661	0.65472	0.27161	-0.12389
	0.93124	0.58093	0.16768	0.16768	0.6282	0.2255	0.5948	-0.13085
	0.91986	0.84458	0.86941	0.86941	0.65519	0.000266532	0.71581	0.15134
	0.8009	0.65681	0.78792	0.78792	0.03083	0.7489	0.34866	0.54799
	0.8754	0.73164	0.84805	0.84805	0.37349	0.5966	0.10658	0.49068
	0.8706	0.7721	0.85717	0.85717	-0.0401	0.59251	-0.08735	0.2623
	0.88956	0.25611	0.72233	0.72233	-0.01818	0.37726	0.54578	0.35357
	0.87992	0.84703	0.39716	0.39716	0.76305	0.69248	0.11911	0.25746
	0.90135	0.39125	0.77586	0.77586	0.56896	0.60143	0.47762	0.21085
	0.85219	0.89406	0.75382	0.75382	0.44871	0.42807	0.3673	0.34364
	0.87948	0.67331	0.88825	0.88825	0.27534	0.10179	0.39867	0.29185
	0.30385	0.02871	0.66548	0.66548	-0.1208	0.70043	0.42501	0.4264
	0.83494	0.82733	0.73829	0.73829	0.46593	0.62575	0.60562	0.29209
	0.84788	0.52721	0.40146	0.40146	0.55158	0.36094	0.20676	0.44483
	0.94542	0.45957	0.51352	0.51352	0.55949	0.66687	0.73727	0.47748
	0.92419	0.5324	0.80332	0.80332	0.2448	0.28137	-0.09945	-0.10217
	0.89046	-0.2539	0.60561	0.60561	0.9531	0.55344	0.61065	0.30288
	0.87502	-0.12047	0.94467	0.94467	0.11013	0.55211	0.19723
	0.89157	0.67901	0.68951	0.68951	0.46876	0.88318	0.59101
	0.87292	0.70692	0.76481	0.76481	0.58394	0.17389	0.5077
	0.91757	0.11034	0.55487	0.55487	0.24484	0.5636	0.60384
	0.95924	-0.02394	0.69641	0.69641	0.62201	0.02222	0.61711
	0.95881	0.63549	0.73751	0.73751	0.24896	0.18981	0.52862
	0.95316	0.59219	0.71922	0.71922	0.63384	0.64417	0.63791
	0.92291	0.41991	0.89514	0.89514	0.73239	0.51473	0.61834
	0.73405	0.20648	0.5167	0.5167	0.47064	0.56582	0.68618
	0.89059	0.63663	0.85818	0.85818	0.79808	0.70678	0.67948
	0.91049	0.6496	0.76722	0.76722	0.86244	0.95345	0.80205
	0.94803	0.36281	0.54081	0.54081	0.76365	0.96074	0.58464
	0.81734	0.77518	0.84859	0.84859	0.28002	0.86186	0.72604
	0.96074	0.7146	0.45132	0.45132	0.85749	0.95698	0.74946
	0.95696	0.76218	0.74362	0.74362	0.4643	0.73705	0.72315
	0.93982	0.96002	0.79711	0.79711	0.32809	-0.13426	0.77907
	0.81003	0.61594	0.75676	0.75676	0.84116	0.14712	0.61981
	0.91496	0.6704	0.74372	0.74372	0.58296	-0.04187	0.74625
	0.90546	0.80642	0.83448	0.83448	0.74986	0.83539	0.88994
	0.77616	0.66957	0.79937	0.79937	0.54741	0.15048	0.73992
	0.88284	0.73352	0.70136	0.70136	0.69625	0.80859	0.68014
	0.81898	0.89367	0.42222	0.42222	0.123	0.71889	0.69776
	0.78846	0.91917	0.6652	0.6652	0.43742	0.84885	0.57805
	0.66349	0.90744	0.56499	0.56499	0.7997	0.34355	0.74493
	0.94827	0.71758	0.66299	0.66299	0.74475	0.76395	0.10675
	0.87066	0.27757	0.8678	0.8678	0.66851	0.94292	0.44687
	0.91041	0.88275	0.85148	0.85148	0.77108	0.80168	0.71404
	0.94735	0.88451	0.73383	0.73383	0.43002	0.65485	0.45307
	0.96394	0.79015	0.62282	0.62282	0.33911	0.289	0.65627
	0.55705	0.85596	0.85762	0.85762	0.6284	0.79671	0.30538
	0.88464	0.69431	0.77757	0.77757	0.74892	0.37033	0.57379
	0.88643	0.57601	0.60386	0.60386	0.43253	0.7328	0.41459
	0.87462	0.59536	0.86381	0.86381	0.29885	0.17861	0.48277
	0.94425	0.52188	0.8836	0.8836	0.63314	0.24522	0.48757
	0.92719	0.59829	0.84019	0.84019	0.73798	0.81589	0.73709
	0.8277	0.54104	0.82805	0.82805	0.45953	0.80014	0.9188
	0.88135	0.70145	0.62289	0.62289	0.54511	0.72311	0.73642
	0.92844	0.15405	0.67851	0.67851	0.49997	0.60641	0.40502
	0.9298	0.6553	0.87531	0.87531	0.5568	0.51397	0.61128
	0.89003	0.80126	0.65237	0.65237	0.6023	0.60042	0.58359
	0.92489	0.86663	0.54127	0.54127	0.92526	0.93349	0.24881
	0.77372	0.92757	0.39091	0.39091	0.39263	0.47493	0.65819
	0.85076	0.6444	0.65544	0.65544	0.59345	0.8225	0.51339
	0.92684	0.51733	0.52958	0.52958	0.36261	-0.06601	0.93116
	0.93699	0.50801	0.9126	0.9126	0.21775	0.94103	0.59158
	0.9277	0.81654	0.7895	0.7895	0.78808	-0.09948	0.49913
	0.2186	0.81361	0.71365	0.71365	0.63116	0.35734	0.82539
	0.77419	0.68835	0.74535	0.74535	0.62566	-0.04792	0.82308
	0.95024	0.10051	0.3453	0.3453	0.7242	0.95693	0.54098
	0.88801	0.31281	0.86042	0.86042	0.59422	0.24175	0.72244
	0.88194	0.19888	0.75762	0.75762	0.62288	0.59722	0.74351
	0.97509	0.5346	0.66411	0.66411	0.35729	0.82353	0.38033
	0.54728	0.0185	0.7842	0.7842	0.576	0.74005	0.63757
	0.8741	0.29451	0.58089	0.58089	0.91231	0.3051	0.4908
	0.92124	0.4957	0.76991	0.76991	0.6513	0.41172	0.51476
	0.93848	0.29417	0.83665	0.83665	0.8551	0.72751	0.83991
	0.8974	0.11366	0.66529	0.66529	0.65352	0.35907	0.85044
	0.95092	0.43373	0.71036	0.71036	0.54908	0.31486	0.72348
	0.8707	0.6751	0.86429	0.86429	0.52382	-0.35217	0.48075
	0.703	0.39028	0.68243	0.68243	0.47222	0.02262	0.44104
	0.87271	0.19055	0.6441	0.6441	0.37012	0.80783	0.56431
	0.91153	0.39695	0.80762	0.80762	0.62929	-0.3248	0.04676
	0.95321	0.41494	0.90241	0.90241	0.55364	0.20602	0.67482
	0.9307	0.22534	0.46879	0.46879	0.66561	0.13777	0.72822
	0.92666	0.43074	0.63395	0.63395	0.67063	0.83081	0.87897
	0.9548	0.30101	0.83106	0.83106	0.72441	0.5233	0.59329
	0.90006	0.4774	0.60331	0.60331	0.45256	-0.22552	0.77594
	0.92655	0.11306	0.78487	0.78487	0.91339	0.6458	0.70776
	0.89588	0.54738	0.9137	0.9137	0.82009	0.7431	0.63181
	0.93442	0.28852	0.59928	0.59928	0.87006	0.91086	0.74534
	0.87849	0.45574	0.82174	0.82174	0.86792	0.39136	0.77256
	0.73448	0.14233	0.66526	0.66526	0.67351	0.85097	0.86537
	0.86862	0.38563	0.92455	0.92455	0.81264	0.90815	0.44622
	0.85491	0.33659	0.89404	0.89404	0.82337	-0.17562	0.51086
	0.89699	-0.29506	0.5353	0.5353	0.86806	0.39491	0.46268
	0.83654	0.75443	0.75521	0.75521	0.85009	0.20234	0.32991
	0.88842	0.79356	0.86515	0.86515	0.73206	0.95577	0.63425
	0.8333	0.81603	0.92931	0.92931	0.78893	0.88784	0.37597
	0.94211	0.25576	0.84489	0.84489	0.67783	0.83715	0.61903
	0.96748	0.64323	0.72724	0.72724	0.95152	0.80584	0.89223
	0.83853	0.57643	0.76439	0.76439	0.83427	0.94908	0.37703
	0.91777	0.43472	0.77577	0.77577	0.53496	0.43525	0.76028
	0.77568	0.14925	0.73256	0.73256	0.6635	0.36674	0.55275
	0.95803	0.60421	0.88339	0.88339	0.64992	0.97437	0.41597
	0.94895	0.72788	0.68509	0.68509	0.57161	0.59258	0.50584
	0.80838	0.25235	0.75301	0.75301	0.64461	0.85565	0.8507
	0.92226	0.44342	0.96268	0.96268	0.85913	0.92376	0.42755
	0.87588	0.30585	0.16157	0.16157	0.59283	0.94545	0.82653
	0.96734	0.75751	0.7968	0.7968	0.80138	0.79583	0.74387
	0.56631	0.05678	0.72686	0.72686	0.80701	0.70795	0.75188
	0.8812	-0.06888	0.75543	0.75543	0.47367	0.97389	0.58491
	0.96665	0.58128	0.75895	0.75895	0.92891	0.86591	0.39143
	0.89421	0.13646	0.55873	0.55873	0.78224	0.8808	0.713
	0.7083	0.22344	0.72306	0.72306	0.59107	0.83297	0.76207
	0.90723	0.18509	0.79938	0.79938	0.77952	0.9542	0.79344
	0.95318	0.05421	0.84266	0.84266	0.44828	0.75959	0.48963
	0.77409	0.42736	0.85466	0.85466	0.64296	0.41197	0.77542
	0.90925	0.74057	0.85138	0.85138	0.48989	0.67084	0.70977
	0.94144	0.44384	0.5966	0.5966	0.88134	0.90031	0.87634
	0.85517	0.30837	0.71043	0.71043	0.76418	0.81581	0.71056
	0.96913	0.28027	0.83707	0.83707	0.79171	0.9079	0.84928
	0.95041	0.57555	0.6285	0.6285	0.63314	0.94835	0.79547
	0.84528	0.00862	0.61806	0.61806	0.50324	0.71658	0.49075
	0.83653	0.22104	0.46658	0.46658	0.89706	0.60727	0.29719
	0.93841	0.94325	0.77919	0.77919	0.74295	0.63147	0.31588
	0.94171	0.8957	0.77003	0.77003	0.83763	0.36853	0.53891
	0.83815	0.91526	0.79637	0.79637	0.88816	0.80069	0.8417
	0.94836	0.59736	0.82933	0.82933	0.69423	0.56126	0.66977
	0.9327	0.91994	0.80568	0.80568	0.91852	0.77068	0.30621
	0.47449	0.84336	0.75093	0.75093	0.75592	0.91513	0.05256
	0.94403	0.90491	0.71696	0.71696	0.91787	0.43827	0.89511
	0.9706	0.86388	0.55646	0.55646	0.78744	0.60844	0.71957
	0.90408	0.68015	0.33131	0.33131	0.89702	0.89152	0.89991
	0.84298	0.74775	0.86923	0.86923	0.84547	0.26606	0.64474
	0.46032	0.91734	0.6421	0.6421	0.85432	-0.06909	0.7242
	0.95767	0.74161	0.88658	0.88658	0.85459	0.66896	0.5415
	0.89453	0.84194	0.90582	0.90582	0.83589	0.52527	0.69025
	0.95682	0.77201	0.81229	0.81229	0.90526	0.71342	0.30667
	0.94278	0.88606	0.83081	0.83081	0.70929	0.55524	0.76829
	0.87952	0.8621	0.65086	0.65086	0.8536	0.7585	0.70203
	0.91625	0.61348	0.84229	0.84229	0.74735	0.86392	0.59307
	0.95335	0.76265	0.8387	0.8387	0.93222	0.84507	0.58672
	0.93159	0.76398	0.76262	0.76262	0.80883	-0.14008	0.90002
	0.74993	0.89401	0.90409	0.90409	0.71665	0.80667	0.73382
	0.92756	0.76123	0.8174	0.8174	0.91165	0.15441	0.74024
	0.94528	0.87378	0.90901	0.90901	0.62641	0.42813	0.79725
	0.95397	0.52306	0.91212	0.91212	0.71542	0.43332	0.71436
	0.96408	0.77604	0.75006	0.75006	0.77392	0.29267	0.54038
	0.96665	0.78845	0.70529	0.70529	0.73598	0.93841	0.86878
	0.93691	0.89526	0.5882	0.5882	0.79542	0.95766	0.79377
	0.94642	0.88583	0.82136	0.82136	0.64886	0.79071	0.46573
	0.95869	0.80127	0.76492	0.76492	0.92461	0.81169	0.91442
	0.91669	0.80203	0.7959	0.7959	0.90731	-0.18978	0.62248
	0.84167	0.89718	0.89098	0.89098	0.79504	0.20711
	0.91182	0.65058	0.80898	0.80898	0.92403	0.3639
	0.94343	0.80121	0.85802	0.85802	0.88121	0.31815
	0.9769	0.8798	0.76615	0.76615	0.79477	0.1719
	0.92573	0.77578	0.79109	0.79109	0.11975	0.42426
	0.95111	-0.23114	0.77778	0.77778	0.93611	0.01998
	0.894	0.51683	0.76096	0.76096	0.7838	0.16673
	0.95718	0.36995	0.6815	0.6815	0.85796	0.76488
	0.96719	0.29643	0.70878	0.70878	0.78844	0.43936
	0.97215	0.74676	0.91092	0.91092	0.81467	0.67932
	0.95738	0.72013	0.66028	0.66028	0.01191	0.67349
	0.9167	0.89116	0.54753	0.54753	0.70771	0.87691
	0.95931	0.42122	0.7978	0.7978	0.76484	0.46478
	0.9508	0.26574	0.92475	0.92475	0.98783	0.4962
	0.96347	0.61785	0.52018	0.52018	0.38703	0.79174
	0.93478	0.44939	0.66269	0.66269	0.37994	0.69754
	0.96224	0.05651	0.908	0.908	0.38299	0.71595
	0.94385	0.88672	0.70566	0.70566	0.51945	0.78713
	0.96261	0.89237	0.97898	0.97898	0.88597	0.65472
	0.97529	0.64323	0.82233	0.82233	0.80561	0.25885
	0.94919	0.80489	0.80551	0.80551	0.85799	-0.13042
	0.95824	0.77249	0.8241	0.8241	0.90583	0.2255
	0.68828	0.73272	0.38365	0.38365	0.0608	0.000266532
	0.92479	0.72489	0.76971	0.76971	0.88762	0.84157
	0.91482	0.85351	0.68026	0.68026	0.57324	0.48103
	0.95566	0.27931	0.71555	0.71555	-0.05397	0.7489
	0.9499	0.50549	0.31756	0.31756	0.83705	0.5966
	0.93748	0.64949	0.73907	0.73907	0.48378	0.59251
	0.93681	0.44571	0.93829	0.93829	-0.0556	0.37726
	0.92717	0.56457	0.81708	0.81708	0.48228	0.69248
	0.94578	0.19057	0.42738	0.42738	0.13104	0.60143
	0.58666	0.62632	0.47026	0.47026	0.91836	0.42807
	0.91623	0.61937	0.83787	0.83787	0.67694	0.10179
	0.95118	0.44398	0.83212	0.83212	0.8567	0.70043
	0.94717	0.37762	0.85533	0.85533	0.7008	0.62575
	0.85577	0.87629	0.8727	0.8727	0.75971	0.36094
	0.91699	0.69776	0.75195	0.75195	0.89513	0.66687
	0.93335	0.51983	0.87649	0.87649	0.70443	0.28137
	0.97502	0.70159	0.70075	0.70075	0.49286	0.55344
	0.93766	0.72472	0.91252	0.91252	0.90122	0.55211
	0.96112	0.72	0.82015	0.82015	0.84147	0.88318
	0.86594	0.41811	0.85722	0.85722	0.76963	0.17389
	0.47683	0.20901	0.61729	0.61729	0.61785	0.16409
	0.938	0.57036	0.52117	0.52117	0.72474	0.5636
	0.83956	0.87421	0.46053	0.46053	0.82637	0.02222
	0.92979	0.7382	0.73938	0.73938	0.92133	0.18981
	0.66946	0.63017	0.92613	0.92613	0.94063	0.64417
	0.67032	0.7602	0.79135	0.79135	0.90113	0.58494
	0.92222	0.47868	0.78941	0.78941	0.86805	0.51473
	0.9133	0.88635	0.74057	0.74057	0.82583	0.56582
	0.95892	0.87977	0.88665	0.88665	0.88073	0.03306
	0.88645	0.13418	0.92533	0.92533	0.82559	-0.06544
	0.9614	0.62234	0.767	0.767	0.59099	0.03861
	0.91703	0.39192	0.58092	0.58092	0.59095
	0.98123	0.79646	0.80521	0.80521	0.68512
	0.95897	0.82217	0.76303	0.76303	0.73391
	0.96412	0.83165	0.50745	0.50745	0.64289
	0.87601	0.94869	0.80014	0.80014	0.63824
	0.92536	0.74179	0.24348	0.24348	0.61853
	0.97114	0.77383	0.82912	0.82912	0.74222
	0.92235	0.82927	0.19666	0.19666	0.88779
	0.95055	0.825	0.34215	0.34215	0.5697
	0.84212	0.75575	0.75016	0.75016	0.82363
	0.98019	0.68828	0.9076	0.9076	0.62853
	0.91221	0.67962	0.62878	0.62878	0.64852
	0.87157	0.67262	0.62564	0.62564	0.896
	0.88602	0.83984	0.88333	0.88333	0.78106
	0.84294	0.69823	0.70292	0.70292	0.78681
	0.95875	0.84771	0.79624	0.79624	0.27849
	0.89638	0.87324	0.72791	0.72791	0.81835
	0.88937	0.79894	0.80795	0.80795	0.49935
	0.83689	0.90278	0.8237	0.8237	0.81136
	0.90214	0.5815	0.28345	0.28345	0.14038
	0.9746	0.43799	0.77639	0.77639	0.37347
	0.92524	0.71362	0.86742	0.86742	0.09642
	0.78403	0.46399	0.15763	0.15763	0.84218
	0.95077	0.42324	0.57967	0.57967	0.49008
	0.97532	0.35878	0.7391	0.7391	0.73076
	0.72654	0.40154	0.903	0.903	0.75456
	0.75938	0.62807	0.87431	0.87431	0.28541
	0.96487	0.33413	0.78674	0.78674	0.33163
	0.92727	0.03566	0.73935	0.73935	0.37028
	0.95532	0.44658	0.81878	0.81878	0.55397
	0.95571	0.32516	0.81472	0.81472	0.83212
	0.88087	0.80449	0.78059	0.78059	0.81326
	0.9541	0.10926	0.93052	0.93052	0.89992
	0.98012	0.49499	0.18695	0.18695	0.66852
	0.97046	0.45971	0.85509	0.85509	0.83979
	0.93789	0.30444	0.89145	0.89145	0.70776
	0.71391	0.72832	0.56654	0.56654	0.87583
	0.96154	0.66157	0.50458	0.50458	0.80776
	0.96508	0.54778	0.67317	0.67317	0.71031
	0.80509	0.39845	0.50969	0.50969	0.69457
	0.87469	0.10272	0.71665	0.71665	0.64103
	0.74154	0.82722	0.81175	0.81175	0.7639
	0.89759	0.52698	0.58593	0.58593	0.86504
	0.94662	0.33055	0.51868	0.51868	0.71449
	0.94746	0.80629	0.54867	0.54867	0.33967
	0.9485	0.74737	0.70652	0.70652	0.82099
	0.94788	0.74058	0.82111	0.82111	0.58472
	0.91832	0.52581	0.03223	0.03223	0.87708
	0.88774	0.79906	0.61444	0.61444	0.64097
	0.94495	0.33649	0.41506	0.41506	0.57961
	0.85506	0.50649	0.64034	0.64034	0.86824
	0.97104	0.65451	0.18621	0.18621	0.38563
	0.85111	0.65181	0.53869	0.53869	0.83914
	0.92878	0.86744	0.35254	0.35254	0.78331
	0.92898	0.25563	0.67166	0.67166	0.71517
	0.9291	0.15679	0.30163	0.30163	0.84501
	0.68692	0.21399	0.37688	0.37688	0.69799
	0.91521	0.34987	0.88112	0.88112	0.42086
	0.73829	0.37233	0.72753	0.72753	0.07198
	0.83265	0.54278	0.42031	0.42031	0.7535
	0.89027	0.66575	0.464	0.464	0.55366
	0.88461	0.20885	0.52838	0.52838	0.5622
	0.87344	-0.13136	0.46077	0.46077	0.76766
	0.75434	0.59683	0.80962	0.80962	0.62517
	0.93751	0.58232	0.66526	0.66526	0.65578
	0.9629	0.52057	0.8575	0.8575	0.62765
	0.93838	0.13057	0.79194	0.79194	0.92204
	0.93288	0.20383	0.57734	0.57734	0.64586
	0.9579	-0.40321	0.45334	0.45334	0.70999
	0.88081	-0.01472	0.86047	0.86047	0.78503
	0.86085	-0.05778	0.72599	0.72599	0.84181
	0.89613	0.27441	0.79983	0.79983	0.59636
	0.93787	0.39103	0.94167	0.94167	0.85802
	0.93922	0.55347	0.56279	0.56279	0.81902
	0.91191	0.62192	0.89672	0.89672	0.68356
	0.85937	0.2074	0.60656	0.60656	0.83198
	0.86779	0.50781	0.86173	0.86173	0.82397
	0.84063	0.57154	0.84114	0.84114	0.81639
	0.93246	0.36437	0.76699	0.76699	0.68921
	0.96113	0.29307	0.58978	0.58978	0.49579
	0.84544	0.76961	0.58908	0.58908	0.59988
	0.8424	0.6385	0.79838	0.79838	0.23454
	0.97359	0.41166	0.79816	0.79816	0.35104
	0.93297	0.6355	0.93307	0.93307	0.02888
	0.92572	0.4435	0.74753	0.74753	0.55842
	0.92701	0.61325	0.85848	0.85848	0.32673
	0.86057	0.63497	0.79014	0.79014	0.49713
	0.50031	0.37354	0.89198	0.89198	0.36366
	0.9662	0.27024	0.90085	0.90085	0.52836
	0.97917	0.65459	0.69407	0.69407	0.404
	0.8525	0.58085	0.74968	0.74968	0.51695
	0.85735	0.68475	0.48501	0.48501	0.48459
	0.92642	0.52101	0.62827	0.62827	0.7553
	0.94735	0.59008	0.61931	0.61931	0.70882
	0.94244	0.68077	0.73673	0.73673	0.15123
	0.93665	0.7814	0.56383	0.56383	0.73057
	0.6581	0.32691	0.7473	0.7473	0.54873
	0.86563	0.64247	0.66099	0.66099	0.65296
	0.84023	0.5985	0.79094	0.79094	-0.08999
	0.6745	0.0954	0.63258	0.63258	0.62313
	0.93603	0.47145	0.68087	0.68087	0.49986
	0.81577	0.74658	0.59768	0.59768	0.69941
	0.6272	0.09755	0.40527	0.40527	0.41574
	0.90432	0.52592	0.853	0.853	0.84017
	0.96175	0.05796	0.31949	0.31949	0.67193
	0.88694	0.42228	0.75198	0.75198	0.13769
	0.96396	-0.07764	0.8461	0.8461	0.30409
	0.57998	0.76375	0.70025	0.70025	0.38963
	0.82232	0.3687	0.16944	0.16944	0.67808
	0.92706	0.47122	0.88184	0.88184	0.57
	0.96661	0.16744	0.70431	0.70431	0.7041
	0.96786	0.1705	0.62166	0.62166	0.40772
	0.94927	0.78819	0.61236	0.61236	0.31538
	0.95454	0.59595	0.71657	0.71657	0.60214
	0.90111	0.80169	0.59417	0.59417	0.73933
	0.95739	0.78777	0.40376	0.40376	0.81456
	0.97416	0.78999	0.8213	0.8213	0.92882
	0.93911	0.69775	0.8343	0.8343	0.35418
	0.94057	0.59709	0.47146	0.47146	0.81579
	0.89457	0.68375	0.51361	0.51361	0.53383
	0.89979	0.69831	0.55986	0.55986	0.21108
	0.91741	0.18732	0.43164	0.43164	0.05618
	0.94267	0.38899	0.24527	0.24527	0.41785
	0.94937	0.68594	0.60237	0.60237	0.58367
	0.96805	0.64099	0.61476	0.61476	0.66385
	0.86611	0.82322	0.59708	0.59708	0.46761
	0.93379	0.10276	0.50065	0.50065	0.27144
	0.92813	0.64695	-0.02478	-0.02478	0.85982
	0.69785	0.49415	0.5311	0.5311	0.85053
	0.96383	0.32589	0.66608	0.66608	0.55998
	0.95615	0.58825	0.42837	0.42837	0.46503
	0.88057	0.56727	0.60938	0.60938	0.73027
	0.94693	0.84745	0.59689	0.59689	0.63042
	0.93608	0.70651	0.88385	0.88385	0.81482
	0.83724	0.54479	0.56647	0.56647	-0.04916
	0.92779	0.49785	0.74407	0.74407	0.79404
	0.93029	0.18789	0.48136	0.48136	0.63336
	0.95943	0.37711	0.8274	0.8274	0.77336
	0.91934	0.82657	0.77802	0.77802	0.74833
	0.96314	0.57826	0.85936	0.85936	0.8556
	0.89964	0.64374	0.8276	0.8276	0.79939
	0.96554	0.48185	0.77856	0.77856	0.79064
	0.97175	0.49376	0.58537	0.58537	0.74093
	0.8127	0.50104	0.59058	0.59058	0.52877
	0.83038	0.65842	0.82343	0.82343	0.77263
	0.96949	0.45195	0.52425	0.52425	0.63615
	0.92977	0.56214	0.9185	0.9185	0.64828
	0.91329	0.24834	0.50294	0.50294	0.20374
	0.90395	0.43832	0.93547	0.93547	0.62413
	0.94401	0.82286	0.78589	0.78589	0.23857
	0.88292	0.64599	0.87278	0.87278	0.41956
	0.94214	0.66491	0.74602	0.74602	0.80345
	0.96335	0.58678	0.67279	0.67279	0.6032
	0.86765	0.39254	0.66497	0.66497	0.73264
	0.96203	0.4139	0.7487	0.7487	0.76341
	0.93386	0.79389	0.3287	0.3287	0.9161
	0.79263	0.08101	0.5839	0.5839	0.81319
	0.93357	0.41478	0.83351	0.83351	0.54815
	0.96877	0.31093	0.88209	0.88209	0.71701
	0.94473	0.41086	0.86595	0.86595	0.40044
	0.87356	0.20766	0.77443	0.77443	0.47247
	0.92052	-0.1449	0.7713	0.7713	0.74184
	0.95208	0.12796	0.65172	0.65172	0.77212
	0.93945	0.55646	0.83805	0.83805	0.56542
	0.93815	0.72895	0.33471	0.33471	0.6663
	0.94377	0.44424	0.80451	0.80451	0.60406
	0.87013	0.48452	0.13061	0.13061	0.59519
	0.92051	0.58243	0.94225	0.94225	0.88408
	0.88942	0.5527	0.83679	0.83679	0.85727
	0.87762	0.65587	0.55462	0.55462	0.93546
	0.9174	0.47963	0.91649	0.91649	0.74326
	0.94952	0.75631	0.0488	0.0488	0.6372
	0.94717	0.81596	0.57947	0.57947	0.89681
	0.87162	0.28419	0.90865	0.90865	0.64651
	0.93722	0.68923	0.917	0.917	0.34316
	0.88698	0.53146	0.72513	0.72513	0.23242
	0.89359	0.45543	0.57023	0.57023	0.75395
	0.96611	0.13655	0.77047	0.77047	0.77679
	0.9192	0.36832	0.06796	0.06796	0.75016
	0.9098	0.40909	0.7444	0.7444	0.7077
	0.9177	0.76095	0.5429	0.5429	0.53544
	0.87722	0.60555	0.79032	0.79032	0.86725
	0.91636	0.54543	0.53213	0.53213	0.51087
	0.96907	0.83374	0.69474	0.69474	0.47225
	0.83919	0.66385	0.86882	0.86882	0.81891
	0.92551	0.07591	0.4166	0.4166	0.07597
	0.94766	0.33309	0.63916	0.63916	0.46778
	0.8391	0.8268	0.81571	0.81571	-0.02597
	0.77284	0.60415	0.82696	0.82696	0.3466
	0.95415	0.67006	0.8614	0.8614	0.81385
	0.98218	0.71654	0.42564	0.42564	0.39837
	0.96472	0.68577	0.86654	0.86654	0.57718
	0.88075	0.16975	0.82117	0.82117	0.77756
	0.95595	0.61876	0.85097	0.85097	0.53378
	0.81561	0.88372	0.22544	0.22544	-0.1642
	0.92617	0.39407	0.50619	0.50619	0.56142
	0.92867	0.68679	0.4232	0.4232	0.79039
	0.91921	0.78811	0.56386	0.56386	0.54716
	0.96769	0.82362	0.69451	0.69451	0.59735
	0.94686	0.81263	0.6735	0.6735	0.85417
	0.92138	0.50495	0.70653	0.70653	0.42653
	0.85878	0.34275	0.57277	0.57277	0.61307
	0.98387	0.54552	0.58921	0.58921	0.91446
	0.97505	0.92373	0.73001	0.73001	0.57435
	0.87701	0.62898	0.81475	0.81475	0.33199
	0.92594	0.82172	0.6821	0.6821	0.71423
	0.92872	0.30619	0.70849	0.70849	0.44315
	0.9586	-0.04905	0.84837	0.84837	0.11027
	0.97687	0.88607	0.6541	0.6541	0.92392
	0.96356	0.56406	0.35709	0.35709	0.76238
	0.82091	0.44592	0.61296	0.61296	0.37271
	0.95897	0.76775	0.79446	0.79446	0.69278
	0.97229	0.68428	0.76185	0.76185	0.77063
	0.91497	0.25304	0.796	0.796	0.42617
	0.84773	0.31649	0.83271	0.83271	0.80049
	0.95468	0.13076	0.75837	0.75837	0.70454
	0.96312	0.61962	0.85375	0.85375	0.78479
	0.9113	0.57674	0.47012	0.47012	0.55672
	0.93863	0.31013	0.86388	0.86388	0.81747
	0.74475	0.60274	0.7629	0.7629	0.50048
	0.87522	0.44921	0.55086	0.55086	0.53718
	0.93638	0.52876	0.81167	0.81167	0.86623
	0.9148	0.18795	0.62411	0.62411	0.8134
	0.95373	0.70767	0.47464	0.47464	0.94074
	0.94566	0.58552	0.73571	0.73571	0.77964
	0.96503	0.53049	0.28383	0.28383	0.7199
	0.83825	0.89606	0.35905	0.35905	0.09923
	0.94778	0.29787	0.5066	0.5066	0.63619
	0.95317	0.61784	0.12925	0.12925	0.56756
	0.92867	0.3552	0.26206	0.26206	0.71163
	0.90394	0.93534	0.75152	0.75152	0.77253
	0.94123	0.57108	0.27851	0.27851	0.68523
	0.90081	0.51914	-0.10778	-0.10778	0.89897
	0.93649	0.79761	0.63857	0.63857	0.15388
	0.87385	0.66723	0.47189	0.47189	0.74355
	0.94568	0.85254	-0.29415	-0.29415	0.35905
	0.87391	0.77944	0.74252	0.74252	0.39559
	0.86362	0.75952	-0.07312	-0.07312	0.81353
	0.95334	0.41129	0.90961	0.90961	0.56785
	0.96807	0.44712	0.17771	0.17771	0.39043
	0.9507	0.25159	0.24743	0.24743	0.35367
	0.85009	0.88816	0.70984	0.70984	0.84178
	0.95321	0.65549	0.88186	0.88186	0.61499
	0.87262	0.74886	-0.03252	-0.03252	0.59993
	0.96197	0.92045	0.63822	0.63822	0.45889
	0.91894	0.5144	0.84187	0.84187	0.81971
	0.91897	0.78384	-0.22391	-0.22391	0.70154
	0.82833	0.68059	0.45733	0.45733	0.5345
	0.88338	0.44918	0.81741	0.81741	0.56129
	0.97321	0.74345	0.87491	0.87491	0.53671
	0.93688	0.50525	0.80083	0.80083	0.363
	0.89907	0.88423	0.54622	0.54622	0.54679
	0.92884	0.51576	0.87705	0.87705	0.53591
	0.81581	0.83664	0.77596	0.77596	0.727
	0.96169	0.55547	0.62824	0.62824	0.85195
	0.90267	0.89329	0.90181	0.90181	0.77548
	0.88133	0.51842	0.39678	0.39678	0.81361
	0.91654	0.46967	0.4957	0.4957	0.53001
	0.86259	0.82868	0.54685	0.54685	0.44595
	0.93377	0.91372	0.8468	0.8468	0.84584
	0.89227	0.50596	0.02389	0.02389	0.84522
	0.88978	0.44964	0.77278	0.77278	0.84456
	0.94509	0.30702	0.71015	0.71015	-0.23673
	0.9516	0.84823	0.79405	0.79405	0.95805
	0.9254	0.52506	0.06339	0.06339	0.80884
	0.90945	0.40536	0.63048	0.63048	0.86542
	0.8594	0.52562	0.56944	0.56944	0.46859
	0.93393	0.56922	0.79675	0.79675	0.82655
	0.96729	0.8578	0.17453	0.17453	0.7841
	0.98004	0.57377	0.3814	0.3814	0.86613
	0.92056	0.65287	0.64155	0.64155	0.62923
	0.85936	0.72002	-0.54143	-0.54143	0.22936
	0.90371	0.24383	0.54784	0.54784	0.94448
	0.96597	0.92217	0.62948	0.62948	0.78042
	0.95116	0.67245	0.22164	0.22164	0.75323
	0.94603	0.76077	0.63828	0.63828
	0.91289	0.93066	0.7028	0.7028
	0.90438	0.74167	0.5802	0.5802
	0.94986	0.95398	0.55038	0.55038
	0.9359	0.73818	0.4745	0.4745
	0.8744	0.49123	0.72129	0.72129
	0.93349	0.79146	0.79176	0.79176
	0.94235	0.81091	0.55864	0.55864
	0.97031	0.28056	0.51954	0.51954
	0.90957	0.7858	0.67402	0.67402
	0.96032	0.65991	0.73762	0.73762
	0.8985	0.67099	0.25777	0.25777
	0.95119	0.79187	0.25864	0.25864
	0.91067	0.78745	0.69154	0.69154
	0.7592	0.64547	0.44952	0.44952
	0.91578	0.71718	0.31212	0.31212
	0.94429	0.59569	0.34262	0.34262
	0.95399	0.72833	0.79062	0.79062
	0.89041	0.68242	0.78232	0.78232
	0.86626	0.69496	0.437	0.437
	0.94948	0.64974	0.5818	0.5818
	0.95303	0.86536	0.77764	0.77764
	0.93006	0.41929	0.49438	0.49438
	0.96005	0.71287	0.16812	0.16812
	0.81436	0.56514	0.13317	0.13317
	0.8898	0.65992	0.92673	0.92673
	0.90024	0.17181	0.87229	0.87229
	0.83879	0.44325	0.80812	0.80812
	0.9428	0.76221	0.81133	0.81133
	0.81254	0.9136	0.71754	0.71754
	0.89412	0.62973	0.88498	0.88498
	0.94716	0.5019	0.82644	0.82644
	0.88529	0.86285	0.66359	0.66359
	0.88444	0.89049	0.90326	0.90326
	0.8978	0.83862	0.83583	0.83583
	0.90562	0.74743	0.76126	0.76126
	0.93564	0.60141	0.84387	0.84387
	0.92784	0.80447	0.75478	0.75478
	0.92554	0.52634	0.79992	0.79992
	0.87387	0.67954	0.89897	0.89897
	0.96976	0.66167	0.56454	0.56454
	0.96168	0.80273	0.69261	0.69261
	0.83041	0.91907	0.93719	0.93719
	0.74661	0.68483	0.86144	0.86144
	0.82743	0.72824	0.87747	0.87747
	0.8977	0.93875	0.67211	0.67211
	0.926	0.83696	0.74433	0.74433
	0.92869	0.90223	0.66098	0.66098
	0.86113	0.64326	0.61458	0.61458
	0.96656	0.83372	0.80809	0.80809
	0.9417	0.82408	0.91144	0.91144
	0.17399	0.85697	0.85586	0.85586
	0.88468	0.81875	0.94557	0.94557
	0.92083	0.82352	0.86878	0.86878
	0.92391	0.81908	0.81364	0.81364
	0.86938	0.8362	0.87988	0.87988
	0.86887	0.72518	0.92602	0.92602
	0.94291	0.90814	0.87335	0.87335
	0.85062	0.88256	0.71801	0.71801
	0.96429	0.65102	0.87142	0.87142
	0.89635	0.94697	0.87323	0.87323
	0.90686	0.96595	0.7809	0.7809
	0.93299	0.90673	0.87272	0.87272
	0.93916	0.72499	0.89999	0.89999
	0.84316	0.89607	0.8966	0.8966
	0.83292	0.90576	0.82111	0.82111
	0.81046	0.89571	0.80919	0.80919
	0.77129	0.87386	0.87965	0.87965
	0.91138	0.87995	0.86691	0.86691
	0.94804	0.86809	0.7769	0.7769
	0.88052	0.85523	0.78606	0.78606
	0.9617	0.88269	0.75956	0.75956
	0.94896	0.86142	0.74474	0.74474
	0.96191	0.92377	0.78817	0.78817
	0.93289	0.82792	0.89249	0.89249
	0.62214	0.91099	0.70686	0.70686
	0.92373	0.84924	0.57204	0.57204
	0.89774	0.63703	0.88107	0.88107
	0.91697	0.86555	0.82134	0.82134
	0.94648	0.7055	0.74002	0.74002
	0.97385	0.8136	0.50652	0.50652
	0.84998	0.91584	0.8882	0.8882
	0.92808	0.93911	0.84206	0.84206
	0.92276	0.90595	0.7655	0.7655
	0.94247	0.77424	0.76258	0.76258
	0.85251	0.71724	0.89679	0.89679
	0.87017	0.82032	0.86112	0.86112
	0.97212	0.39186	0.85162	0.85162
	0.81059	0.91996	0.66736	0.66736
	0.89275	0.68236	0.68996	0.68996
	0.96598	0.73122	0.66741	0.66741
	0.93798	0.88172	0.44708	0.44708
	0.89401	0.92552	0.57018	0.57018
	0.9673	0.72143	0.89172	0.89172
	0.89924	0.87532	0.5511	0.5511
	0.82431	0.38109	0.65415	0.65415
	0.86373	0.74047	0.93182	0.93182
	0.94563	0.1839	0.8939	0.8939
	0.94603	0.70512	0.81839	0.81839
	0.91945	0.58819	0.89984	0.89984
	0.90586	0.81024	0.90604	0.90604
	0.94772	0.88269	0.87585	0.87585
	0.93559	0.77905	0.80184	0.80184
	0.83491	0.89286	0.96846	0.96846
	0.93439	0.87598	0.91356	0.91356
	0.95206	0.82822	0.69123	0.69123
	0.92982	0.86483	0.77113	0.77113
	0.93267	0.87735	0.77925	0.77925
	0.89015	0.89054	0.95905	0.95905
	0.85343	0.90588	0.82347	0.82347
	0.90735	0.93317	0.92249	0.92249
	0.9206	0.87022	0.8552	0.8552
	0.90578	0.84865	0.70543	0.70543
	0.97263	0.73324	0.9586	0.9586
	0.95046	0.96417	0.87651	0.87651
	0.93501	0.74467	0.9413	0.9413
	0.92767	0.89717	0.93818	0.93818
	0.90445	0.89017	0.86108	0.86108
	0.83846	0.95942	0.86531	0.86531
	0.97999	0.74851	0.93699	0.93699
	0.96278	0.9046	0.94179	0.94179
	0.88673	0.79089	0.734	0.734
	0.89983	0.93446	0.9066	0.9066
	0.8501	0.89706	0.72152	0.72152
	0.94381	0.84543	0.90913	0.90913
	0.86878	0.66559	0.97191	0.97191
	0.88827	0.92816	0.58181	0.58181
	0.852	0.5168	0.84841	0.84841
	0.92552	0.9222	0.65673	0.65673
	0.94438	0.88012	0.76159	0.76159
	0.92931	0.86351	0.91304	0.91304
	0.91489	0.804	0.61426	0.61426
	0.93096	0.75083	0.86033	0.86033
	0.93655	0.94598	0.82425	0.82425
	0.91757	0.58828	0.89983	0.89983
	0.94706	0.91121	0.72977	0.72977
	0.87347	0.91933	0.89993	0.89993
	0.9131	0.92152	0.90937	0.90937
	0.9132	0.8292	0.77219	0.77219
	0.75364	0.92374	0.92524	0.92524
	0.91169	0.91764	0.8855	0.8855
	0.92114	0.7796	0.81285	0.81285
	0.82501	0.90631	0.84556	0.84556
	0.93549	0.88523	0.84537	0.84537
	0.90863	0.86023	0.86661	0.86661
	0.74804	0.74919	0.76983	0.76983
	0.94175	0.73544	0.78491	0.78491
	0.95454	0.78313	0.81282	0.81282
	0.85031	0.65402	0.87265	0.87265
	0.93556	0.93527	0.88062	0.88062
	0.93295	0.72297	0.90676	0.90676
	0.93002	0.73093	0.8695	0.8695
	0.94771	0.91971	0.88721	0.88721
	0.93227	-0.0318	0.82991	0.82991
	0.42311	0.46231	0.93103	0.93103
	0.79328	0.49474	0.93941	0.93941
	0.9619	0.7932	0.91658	0.91658
	0.825	0.60397	0.84802	0.84802
	0.93186	0.76309	0.86848	0.86848
	0.85092	0.57992	0.93295	0.93295
	0.76988	0.38882	0.94127	0.94127
	0.94692	0.66353	0.91738	0.91738
	0.94801	0.87727	0.88205	0.88205
	0.96789	0.77845	0.91487	0.91487
	0.86151	0.89096	0.84301	0.84301
	0.87727	0.64549	0.92166	0.92166
	0.9174	0.84607	0.92431	0.92431
	0.94085	0.93591	0.9042	0.9042
	0.93693	0.83841	0.76214	0.76214
	0.86112	0.62751	0.71976	0.71976
	0.93941	0.77197	0.57791	0.57791
	0.90183	0.79868	0.69311	0.69311
	0.7179	0.70375	0.91428	0.91428
	0.90485	0.65008	0.803	0.803
	0.9516	0.87795	0.91408	0.91408
	0.91227	0.73705	0.87302	0.87302
	0.84919	0.85938	0.87532	0.87532
	0.96505	0.80696	0.89943	0.89943
	0.95142	0.47377	0.97342	0.97342
	0.84307	0.45683	0.83284	0.83284
	0.87776	0.35027	0.64926	0.64926
	0.85825	0.44114	0.77339	0.77339
	0.75397	0.84093	0.88895	0.88895
	0.62011	0.6829	0.664	0.664
	0.83588	0.87438	0.91452	0.91452
	0.92472	0.69634	0.36107	0.36107
	0.92236	0.79377	0.5301	0.5301
	0.95517	0.80012	-0.05466	-0.05466
	0.96268	0.26824	-0.00746	-0.00746
	0.8615	0.6383	0.38513	0.38513
	0.92029	0.77728	0.34226	0.34226
	0.95175	0.6211	0.24885	0.24885
	0.89099	0.56599	0.40121	0.40121
	0.90577	0.83074	0.5871	0.5871
	0.92377	0.69342	0.48657	0.48657
	0.90731	0.32642	0.56789	0.56789
	0.87293	0.66591	0.61685	0.61685
	0.96312	0.82197	0.35666	0.35666
	0.96906	0.77469	0.38639	0.38639
	0.87771	0.4865	0.50056	0.50056
	0.92256	0.73726	0.47263	0.47263
	0.94006	0.54186	0.38121	0.38121
	0.90101	0.27422	0.35594	0.35594
	0.91333	0.9086	0.27525	0.27525
	0.89254	0.76204	0.62915	0.62915
	0.95065	0.80734	0.37293	0.37293
	0.95225	0.70619	0.32216	0.32216
	0.83769	0.69373	0.35624	0.35624
	0.93913	0.74491	0.04921	0.04921
	0.88223	0.7962	0.29144	0.29144
	0.87915	0.68139	0.38732	0.38732
	0.91587	0.47918	0.2964	0.2964
	0.95492	0.60691	0.45735	0.45735
	0.92634	0.48447	0.22854	0.22854
	0.92121	0.62944	0.55989	0.55989
	0.84006	0.85429	0.37928	0.37928
	0.91671	0.60064	0.03037	0.03037
	0.9002	0.80494	0.34183	0.34183
	0.90124	0.82276	-0.19374	-0.19374
	0.96853	0.83658	0.1642	0.1642
	0.94975	0.50302	0.28827	0.28827
	0.91042	0.43864	0.16512	0.16512
	0.84972	0.80776	0.338	0.338
	0.66394	0.91449	0.34084	0.34084
	0.84843	0.65505	0.49254	0.49254
	0.94506	0.36244	0.446	0.446
	0.93063	0.87714	0.3644	0.3644
	0.84574	0.91188	0.45369	0.45369
	0.90489	0.54563	0.56862	0.56862
	0.79682	0.63507	0.26707	0.26707
	0.85706	0.91999	0.70069	0.70069
	0.89072	0.73921	0.81402	0.81402
	0.97744	0.88901	0.32478	0.32478
	0.94834	0.87405	0.37988	0.37988
	0.78846	0.60456	0.57388	0.57388
	0.94686	0.67367	0.67994	0.67994
	0.84903	0.59164	0.46445	0.46445
	0.86475	0.67305	0.75812	0.75812
	0.88121	0.75456	0.59231	0.59231
	0.92826	0.24326	0.72132	0.72132
	0.9321	0.9117	0.4957	0.4957
	0.90515	0.60452	0.25175	0.25175
	0.79705	0.60683	0.28776	0.28776
	0.72266	0.69279	0.1734	0.1734
	0.95754	0.92301	-0.02109	-0.02109
	0.9603	0.16265	0.34221	0.34221
	0.84108	0.26697	0.34457	0.34457
	0.78101	0.86618	-0.05096	-0.05096
	0.91999	0.89039	0.52213	0.52213
	0.87781	0.26466	0.51909	0.51909
	0.94175	0.9316	0.34495	0.34495
	0.75934	0.87772	0.49503	0.49503
	0.82491	0.8761	0.53172	0.53172
	0.66575	0.8867	0.39697	0.39697
	0.91168	0.36185	0.44261	0.44261
	0.91064	0.5826	0.37254	0.37254
	0.8069	0.69854	0.40533	0.40533
	0.61889	0.60477	0.64708	0.64708
	0.72856	0.68131	0.15908	0.15908
	0.82985	0.60683	0.68663	0.68663
	0.95517	0.50387	0.37559	0.37559
	0.93376	0.72003	0.611	0.611
	0.92301	0.74568	0.60892	0.60892
	0.86155	0.53421	0.83749	0.83749
	0.90163	0.78371	0.86857	0.86857
	0.86208	0.6902	0.57983	0.57983
	0.80601	0.75846	0.56573	0.56573
	0.87016	0.85939	0.5491	0.5491
	0.87015	0.79927	0.1835	0.1835
	0.85833	0.86522	0.57322	0.57322
	0.91703	0.8296	0.18407	0.18407
	0.65989	0.84924	0.39887	0.39887
	0.78134	0.92461	0.49278	0.49278
	0.92182	0.27761	0.08306	0.08306
	0.87012	0.4647	0.4618	0.4618
	0.71203	0.92744	0.70087	0.70087
	0.90318		0.65148	0.65148
	0.78068		0.42377	0.42377
	0.70822		0.52452	0.52452
	0.85976		0.74506	0.74506
	0.91789		0.44263	0.44263
	0.7625		0.56386	0.56386
	0.68688		0.1822	0.1822
	0.83815		0.85546	0.85546
	0.9114		0.20124	0.20124
	0.92023		0.28851	0.28851
	0.83657		0.60359	0.60359
	0.89819		0.70798	0.70798
			0.76757	0.76757
			0.63292	0.63292
			0.66923	0.66923
			0.43048	0.43048
			0.76678	0.76678
			0.72195	0.72195
			0.05325	0.05325
			-0.16276	-0.16276
			0.29548	0.29548
			0.68935	0.68935
			0.91803	0.91803
			0.75471	0.75471
			0.56927	0.56927
			0.77536	0.77536
			0.30349	0.30349
			0.57423	0.57423
			0.85156	0.85156
			0.75094	0.75094
			0.69933	0.69933
			0.77073	0.77073
			0.75975	0.75975
			0.31187	0.31187
			0.04723	0.04723
			0.6294	0.6294
			0.77588	0.77588
			0.76177	0.76177
			0.52496	0.52496
			0.71988	0.71988
			0.62541	0.62541
			0.92427	0.92427
			0.81184	0.81184
			0.72846	0.72846
			0.55996	0.55996
			0.58337	0.58337
			0.89256	0.89256
			0.73425	0.73425
			0.43101	0.43101
			0.86653	0.86653
			0.58531	0.58531
			0.45063	0.45063
			0.59672	0.59672
			0.80549	0.80549
			0.11081	0.11081
			0.82741	0.82741
			0.74912	0.74912
			0.74133	0.74133
			0.64811	0.64811
			0.75043	0.75043
			0.25417	0.25417
			0.81054	0.81054
			0.10798	0.10798
			0.4389	0.4389
			0.66899	0.66899
			0.95833	0.95833
			0.42421	0.42421
			0.78868	0.78868
			0.87904	0.87904
			0.48438	0.48438
			-0.09351	-0.09351
			0.62828	0.62828
			0.73302	0.73302
			0.9169	0.9169
			0.21895	0.21895
			0.58052	0.58052
			0.80619	0.80619
			0.6668	0.6668
			0.57007	0.57007
			0.62717	0.62717
			0.92937	0.92937
			0.52106	0.52106
			0.31943	0.31943
			0.81023	0.81023
			0.36024	0.36024
			0.38177	0.38177
			0.75731	0.75731
			0.11526	0.11526
			0.93712	0.93712
			0.83862	0.83862
			0.61837	0.61837
			0.47819	0.47819
			0.9658	0.9658
			0.91063	0.91063
			0.63191	0.63191
			0.30696	0.30696
			0.77495	0.77495
			0.72073	0.72073
			0.58888	0.58888
			0.50592	0.50592
			0.55887	0.55887
			0.79846	0.79846
			0.81145	0.81145
			0.35441	0.35441
			0.06052	0.06052
			0.76023	0.76023
			0.8249	0.8249
			0.81448	0.81448
			0.78708	0.78708
			0.82917	0.82917
			0.74869	0.74869
			0.76746	0.76746
			0.86938	0.86938
			0.83585	0.83585
			0.51259	0.51259
			0.7939	0.7939
			0.66795	0.66795
			0.77641	0.77641
			0.85584	0.85584
			0.65909	0.65909
			0.87004	0.87004
			0.67473	0.67473
			0.78193	0.78193
			0.79818	0.79818
			0.74703	0.74703
			0.6864	0.6864
			0.70378	0.70378
			0.56599	0.56599
			0.90062	0.90062
			0.60505	0.60505
			0.85976	0.85976
			0.86558	0.86558
			0.65524	0.65524
			0.75376	0.75376
			0.65563	0.65563
			0.58082	0.58082
			0.88062	0.88062
			0.8744	0.8744
			0.82104	0.82104
			0.7298	0.7298
			0.86679	0.86679
			0.8051	0.8051
			0.8725	0.8725
			0.86328	0.86328
			0.70589	0.70589
			0.74717	0.74717
			0.7862	0.7862
			0.75219	0.75219
			0.78166	0.78166
			0.67948	0.67948
			0.74102	0.74102
			0.74659	0.74659
			0.67707	0.67707
			0.80765	0.80765
			0.81111	0.81111

## Sheet: Figure 2h
Figure 2h	Average fluorescence intensity and standard error data for radial fluorescence profiles for 4 expressed proteins
	dSTORM images processed with ThunderStorm and represented as Gaussian
	Average Normalized Intensity (ANI) is shown as dark line and standard error (SE) of the data are shown in transparency in the figure
	The averaged data from >3 cells, >2 independent experiments, and >275 vesicles
Distance from	Rab3a		Rab27a		Rabphilin3a		Granuphilin-a
vesicle center (nm)	ANI	SE	ANI	SE	ANI	SE	ANI	SE
0	1.03064	0.12352	1.00143	0.05031	1.03182	0.17131	1.02873	0.09706
12	1	0.11734	1	0.04803	1	0.15159	1	0.08849
24	0.95829	0.11001	0.98981	0.0445	0.95457	0.13074	0.9462	0.07884
36	0.91509	0.10215	0.9562	0.04039	0.91748	0.11726	0.87547	0.07068
48	0.86253	0.09352	0.89313	0.03629	0.87217	0.109	0.78523	0.0629
60	0.80004	0.085	0.80526	0.03261	0.8099	0.1035	0.68365	0.05611
72	0.7266	0.07632	0.70341	0.02933	0.73785	0.09947	0.57622	0.04984
84	0.64771	0.06765	0.59555	0.02631	0.66339	0.09548	0.46331	0.04306
108	0.56327	0.05972	0.48743	0.02365	0.56935	0.08911	0.35732	0.03777
120	0.47656	0.05316	0.38352	0.02123	0.46579	0.08167	0.26588	0.03421
132	0.39393	0.04913	0.29043	0.01904	0.36757	0.07525	0.1935	0.03167
144	0.31947	0.04835	0.21136	0.01715	0.28274	0.06996	0.13719	0.02961
156	0.25119	0.05002	0.14732	0.01563	0.21538	0.06591	0.09287	0.02776
168	0.18728	0.05224	0.09921	0.01448	0.16172	0.06296	0.05743	0.02606
180	0.1266	0.05124	0.06354	0.01365	0.11176	0.06056	0.03122	0.02479
192	0.06554	0.04594	0.0352	0.01304	0.06715	0.05831	0.015	0.02387
204	0.00556	0.03838	0.01591	0.0127	0.02508	0.05658	0.00567	0.02339
216	0	0.04391	0	0.01255	0	0.05529	0	0.02373

## Sheet: Figure 5c
Figure 5c	Data for spatially averaged and normalized distribution profile for clathrin, cavin1, EPS15, Rab3a, Rab27a, Rabphilin3a, Granuphilin-a, and Rim2 on vesicles.
		Gold particles distribution for His-GFP-Clathrin Light Chain A					Gold particles distribution for His-Cavin1-GFP					Gold particles distribution for EPS15-GFP-His				Gold particles distribution for His-GFP-Rab27a					Gold particles distribution for His-GFP-Rab3a						Gold particles distribution for His-GFP-Rabphilin3a					Gold particles distribution for His-GFP-Granuphilin-a					Gold particles distribution for His-GFP-Rim2
	averaged normalized radius and height data for 54 vesicles from 8 tomograms					averaged normalized radius and height data for 63 vesicles from 6 tomograms					averaged normalized radius and height data for 65 vesicles from 9 tomograms					averaged normalized radius and height data for 58 vesicles from 5 tomograms					averaged normalized radius and height data for 59 vesicles from 5 tomograms					averaged normalized radius and height data for 58 vesicles from 7 tomograms					averaged normalized radius and height data for 62 vesicles from 6 tomograms					averaged normalized radius and height data for 63 vesicles from 11 tomograms
	membrane contour radius	membrane contour height	gold particle radius	gold particle height		membrane contour radius	membrane contour height	gold particle radius	gold particle height		membrane contour radius	membrane contour height	gold particle radius	gold particle height		membrane contour radius	membrane contour height	gold particle radius	gold particle height		membrane contour radius	membrane contour height	gold particle radius	gold particle height		membrane contour radius	membrane contour height	gold particle radius	gold particle height		membrane contour radius	membrane contour height	gold particle radius	gold particle height		membrane contour radius	membrane contour height	gold particle radius	gold particle height
	0.85946	0.02008	0.06835	0.87493		0.86024	0.01542	0.11513	0.82261		0.94155	0.01892	1.04783	0.01892		0.80066	0.0182	0.18501	0.72281		0.82011	0.01791	0.14496	0.87555		0.90135	0.0172	0.35185	0.72195		0.88787	0.01951	0.85505	0.07493		0.86478	0.01847	0.07464	0.82305
	0.88302	0.0744	0.25234	0.87493		0.87901	0.07043	0.36442	0.82261		0.93955	0.07394	1.22681	0.01892		0.82951	0.07251	0.67625	0.62257		0.85019	0.0716	0.60817	0.77545		0.91427	0.07184	0.63038	0.62275		0.90348	0.07493	0.92	0.12601		0.88585	0.072	0.32773	0.67271
	0.90113	0.12582	0.42537	0.87493		0.90446	0.12583	0.16242	0.82261		0.93417	0.12687	1.08506	0.17362		0.85669	0.1263	0.35185	0.82333		0.88285	0.12748	0.27234	0.82175		0.9282	0.12555	0.55956	0.57217		0.92	0.12601	0.93089	0.22113		0.90584	0.12627	0.54993	0.67271
	0.92	0.1748	0.6426	0.72272		0.92668	0.17369	0.49254	0.77485		0.93631	0.17362	1.025	0.01892		0.88593	0.17408	0.49801	0.77667		0.91346	0.1733	0.79639	0.62241		0.94497	0.17258	0.8712	0.37274		0.93355	0.17418	0.68114	0.32702		0.9274	0.17424	0.79519	0.62321
	0.92764	0.22253	0.56086	0.72272		0.94498	0.22119	0.60522	0.6716		0.92558	0.22067	1.05769	0.01892		0.91665	0.22067	0.51806	0.62257		0.93514	0.2198	0.97751	0.57126		0.95355	0.2211	1.03958	0.0172		0.93601	0.22113	0.93335	0.57451		0.94581	0.21986	0.75221	0.57266
	0.93672	0.27228	0.77253	0.57412		0.95588	0.27111	0.73838	0.6716		0.92267	0.2716	1.04703	0.01892		0.92513	0.27039	0.78763	0.57248		0.95128	0.27136	0.92481	0.42131		0.95343	0.27187	0.95381	0.0172		0.94623	0.27173	0.30532	0.875		0.95494	0.27098	0.81894	0.46891
	0.93778	0.32514	0.87701	0.37465		0.95885	0.3284	0.77219	0.62283		0.89633	0.32726	1.16731	0.32726		0.93125	0.32708	0.40307	0.0182		0.96309	0.32822	1.11149	0.32822		0.95292	0.32761	0.9571	0.12555		0.94162	0.32702	0.19923	0.82399		0.962	0.32729	0.82196	0.42276
	0.93424	0.37465	0.96219	0.37465		0.96242	0.37304	0.92784	0.5719		0.88072	0.37472	0.92886	0.32726		0.93491	0.37482	0.74776	0.07251		0.96849	0.37248	1.11899	0.32822		0.94987	0.37274	0.73766	0.2211		0.93636	0.37448	0.83475	0.77709		0.9636	0.37423	0.72021	0.37423
	0.92495	0.42355	0.93349	0.12582		0.96237	0.42236	1.04597	0.42236		0.85817	0.42294	0.94365	0.37472		0.92761	0.42297	1.30669	0.07251		0.96332	0.42131	0.93534	0.12748		0.93876	0.42196	0.74633	0.37274		0.9255	0.42274	0.79116	0.57451		0.95069	0.42276	0.76308	0.21986
	0.90538	0.47082	0.8294	0.1748		0.95554	0.47028	0.83649	0.527		0.83583	0.46994	0.91141	0.46994		0.91882	0.46955	0.60135	0.37482		0.9473	0.4697	0.97931	0.1733		0.92396	0.47031	0.84385	0.27187		0.90924	0.46954	0.40255	0.875		0.94025	0.46891	0.69318	0.32729
	0.87932	0.52848	0.66106	0.67486		0.93016	0.527	0.85009	0.527		0.79678	0.52869	0.94142	0.52869		0.89602	0.52848	0.74771	0.32708		0.92303	0.52724	0.96257	0.1733		0.90015	0.52759	0.80799	0.42196		0.88868	0.52951	0.3905	0.01951		0.9144	0.52927	0.75546	0.37423
	0.85783	0.57412	0.70773	0.67486		0.90537	0.5719	0.91356	0.527		0.76812	0.57328	0.80686	0.57328		0.86538	0.57248	0.58495	0.22067		0.89524	0.57126	1.04139	0.2198		0.87058	0.57217	0.29168	0.0172		0.86891	0.57451	0.76045	0.12601		0.88337	0.57266	0.67008	0.62321
	0.82288	0.6239	0.7275	0.6239		0.87371	0.62283	1.00025	0.37304		0.73227	0.62287	0.97799	0.52869		0.83147	0.62257	0.73576	0.27039		0.8557	0.62241	0.47789	0.01791		0.83319	0.62275	0.56462	0.2211		0.8409	0.62362	0.9877	0.17418		0.86023	0.62321	0.68085	0.67271
	0.78812	0.67486	0.72344	0.57412		0.82683	0.6716	1.02876	0.42236		0.68726	0.67274	0.79544	0.62287		0.79612	0.67292	0.82645	0.27039		0.81204	0.67178	0.93236	0.0716		0.78811	0.67239	0.72411	0.07184		0.81004	0.67298	1.11111	0.27173		0.81419	0.67271	0.48223	0.77759
	0.74223	0.72272	0.8329	0.27228		0.78109	0.72146	1.02383	0.27111		0.64373	0.72196	1.05098	0.01892		0.75081	0.72281	0.60103	0.32708		0.75435	0.72122	0.95593	0.12748		0.73012	0.72195	0.67608	0.17258		0.76269	0.72103	1.07668	0.27173		0.76328	0.72066	0.4539	0.77759
	0.68059	0.77592	0.85324	0.42355		0.7162	0.77485	0.9992	0.17369		0.5716	0.77707	1.09765	0.12687		0.68753	0.77667	0.87529	0.67292		0.68315	0.77545	0.79987	0.12748		0.65639	0.77464	0.98123	0.17258		0.69315	0.77709	1.02103	0.27173		0.69832	0.77759	0.41248	0.77759
	0.61815	0.82374	0.84145	0.47082		0.6332	0.82261	0.93816	0.17369		0.50942	0.82383	1.05987	0.17362		0.61089	0.82333	0.89439	0.42297		0.62487	0.82175	1.00884	0.27136		0.57667	0.82322	0.99701	0.27187		0.62074	0.82399	1.0397	0.52951		0.62969	0.82305	0.48469	0.72066
	0.5211	0.87493	0.84795	0.12582		0.50261	0.87686	0.93713	0.22119		0.40942	0.87452	0.68784	0.37472		0.48583	0.87575	0.20025	0.62257		0.5108	0.87555	1.07372	0.32822		0.46418	0.87669	0.92396	0.47031		0.51637	0.875	1.09647	0.52951		0.49452	0.87559	0.51495	0.72066
	0.34947	0.92409	0.94751	0.0744		0.31729	0.92441	0.99056	0.22119		0.27645	0.92243	1.10854	0.01892		0.3147	0.92334	0.34381	0.62257		0.3444	0.92223	1.0249	0.32822		0.29356	0.9238	0.29566	0.82322		0.33133	0.92302	0.24907	0.72103		0.31827	0.92373	0.81483	0.27098
	0.16217	0.96969	0.86449	0.22253		0.15338	0.9703	0.86972	0.17369		0.12588	0.96805	1.04062	0.12687		0.15609	0.9696	0.50421	0.67292		0.15713	0.96937	1.06445	0.32822		0.13334	0.96967	1.01837	0.0172		0.1548	0.96789	0.29633	0.72103		0.14635	0.96954	0.79833	0.32729
	-0.85946	0.02008	0.94105	0.1748		-0.86024	0.01542	1.04226	0.17369		-0.94155	0.01892	0.98485	0.07394		-0.80066	0.0182	0.06815	0.82333		-0.82011	0.01791	1.03256	0.52724		-0.90135	0.0172	1.06004	0.12555		-0.88787	0.01951	0.54135	0.72103		-0.86478	0.01847	0.81636	0.37423
	-0.88302	0.0744	0.92	0.1748		-0.87901	0.07043	0.92668	0.17369		-0.93955	0.07394	0.92558	0.22067		-0.82951	0.07251	0.10883	0.82333		-0.85019	0.0716	0.91901	0.62241		-0.91427	0.07184	0.07373	0.17258		-0.90348	0.07493	0.76481	0.46954		-0.88585	0.072	0.69943	0.072
	-0.90113	0.12582	0.81232	0.22253		-0.90446	0.12583	0.84514	0.07043		-0.93417	0.12687	0.54575	0.57328		-0.85669	0.1263	0.2184	0.82333		-0.88285	0.12748	0.7096	0.72122		-0.9282	0.12555	0.95292	0.32761		-0.92	0.12601	0.73065	0.62362		-0.90584	0.12627	0.80398	0.12627
	-0.92	0.1748	0.8784	0.1748		-0.92668	0.17369	0.94918	0.07043		-0.93631	0.17362	0.94155	0.01892		-0.88593	0.17408	0.60703	0.22067		-0.91346	0.1733	0.42381	0.77545		-0.94497	0.17258	0.80551	0.52759		-0.93355	0.17418	0.87674	0.17418		-0.9274	0.17424	0.74571	0.072
	-0.92764	0.22253	0.8703	0.1748		-0.94498	0.22119	0.49272	0.82261		-0.92558	0.22067	0.63426	0.01892		-0.91665	0.22067	0.91457	0.22067		-0.93514	0.2198	0.5676	0.82175		-0.95355	0.2211	0.69258	0.62275		-0.93601	0.22113	0.36205	0.77709		-0.94581	0.21986	0.46859	0.01847
	-0.93672	0.27228	0.86234	0.22253		-0.95588	0.27111	0.55151	0.82261		-0.92267	0.2716	0.89162	0.12687		-0.92513	0.27039	0.58004	0.52848		-0.95128	0.27136	0.95269	0.77545		-0.95343	0.27187	0.61758	0.62275		-0.94623	0.27173	0.5333	0.57451		-0.95494	0.27098	0.79839	0.072
	-0.93778	0.32514	0.92919	0.22253		-0.95885	0.3284	0.94105	0.62283		-0.89633	0.32726	0.98169	0.22067		-0.93125	0.32708	0.57572	0.57248		-0.96309	0.32822	1.07311	0.27136		-0.95292	0.32761	0.3626	0.72195		-0.94162	0.32702	0.47496	0.52951		-0.962	0.32729	0.73799	0.01847
	-0.93424	0.37465	0.78336	0.42355		-0.96242	0.37304	0.99352	0.5719		-0.88072	0.37472	0.8929	0.46994		-0.93491	0.37482	0.25595	0.67292		-0.96849	0.37248	1.1597	0.4697		-0.94987	0.37274	0.6264	0.72195		-0.93636	0.37448	0.47141	0.32702		-0.9636	0.37423	0.81339	0.072
	-0.92495	0.42355	0.72775	0.52848		-0.96237	0.42236	1.03109	0.62283		-0.85817	0.42294	0.85645	0.62287		-0.92761	0.42297	0.221	0.62257		-0.96332	0.42131	1.06271	0.57126		-0.93876	0.42196	0.97703	0.0172		-0.9255	0.42274	0.85749	0.37448		-0.95069	0.42276	0.79425	0.46891
	-0.90538	0.47082	0.7777	0.47082		-0.95554	0.47028	0.98937	0.5719		-0.83583	0.46994	1.01643	0.07394		-0.91882	0.46955	0.42697	0.62257		-0.9473	0.4697	1.20328	0.62241		-0.92396	0.47031	0.81879	0.0172		-0.90924	0.46954	0.54242	0.27173		-0.94025	0.46891	0.88337	0.57266
	-0.87932	0.52848	0.60209	0.32514		-0.93016	0.527	0.99687	0.527		-0.79678	0.52869	1.02909	0.07394		-0.89602	0.52848	0.51195	0.67292		-0.92303	0.52724	1.22095	0.4697		-0.90015	0.52759	0.88249	0.12555		-0.88868	0.52951	1.03728	0.37448		-0.9144	0.52927	1.0413	0.52927
	-0.85783	0.57412	0.56149	0.27228		-0.90537	0.5719	1.11361	0.42236		-0.76812	0.57328	0.99947	0.01892		-0.86538	0.57248	0.66319	0.0182		-0.89524	0.57126	0.44536	0.87555		-0.87058	0.57217	0.77645	0.27187		-0.86891	0.57451	0.8649	0.46954		-0.88337	0.57266	0.21537	0.87559
	-0.82288	0.6239	0.65698	0.32514		-0.87371	0.62283	1.00142	0.3284		-0.73227	0.62287	0.98753	0.17362		-0.83147	0.62257	0.6433	0.32708		-0.8557	0.62241	0.99384	0.01791		-0.83319	0.62275	0.85837	0.32761		-0.8409	0.62362	0.93832	0.52951		-0.86023	0.62321	0.51713	0.67271
	-0.78812	0.67486	0.89194	0.37465		-0.82683	0.6716	1.12871	0.27111		-0.68726	0.67274	1.01585	0.07394		-0.79612	0.67292	0.81045	0.37482		-0.81204	0.67178	1.05302	0.1733		-0.78811	0.67239	0.84503	0.37274		-0.81004	0.67298	1.0089	0.52951		-0.81419	0.67271	0.62947	0.67271
	-0.74223	0.72272	0.66651	0.6239		-0.78109	0.72146	1.01125	0.27111		-0.64373	0.72196	0.97807	0.12687		-0.75081	0.72281	0.63271	0.42297		-0.75435	0.72122	1.09777	0.37248		-0.73012	0.72195	0.60118	0.32761		-0.76269	0.72103	1.0004	0.22113		-0.76328	0.72066	0.64265	0.67271
	-0.68059	0.77592	0.55393	0.67486		-0.7162	0.77485	1.01707	0.22119		-0.5716	0.77707	0.98626	0.12687		-0.68753	0.77667	0.8942	0.52848		-0.68315	0.77545	1.14642	0.42131		-0.65639	0.77464	0.64067	0.57217		-0.69315	0.77709	0.81259	0.32702		-0.69832	0.77759	0.74437	0.57266
	-0.61815	0.82374	0.45034	0.67486		-0.6332	0.82261	0.68533	0.12583		-0.50942	0.82383	0.93095	0.32726		-0.61089	0.82333	0.74068	0.52848		-0.62487	0.82175	1.09655	0.42131		-0.57667	0.82322	0.7541	0.57217		-0.62074	0.82399	0.48783	0.01951		-0.62969	0.82305	0.83033	0.46891
	-0.5211	0.87493	0.28726	0.67486		-0.50261	0.87686	0.90446	0.12583		-0.40942	0.87452	0.20476	0.92243		-0.48583	0.87575	0.50048	0.67292		-0.5108	0.87555	0.79823	0.72122		-0.46418	0.87669	0.65196	0.57217		-0.51637	0.875	0.73551	0.27173		-0.49452	0.87559	0.78067	0.37423
	-0.34947	0.92409	0.54249	0.77592		-0.31729	0.92441	0.53768	0.07043		-0.27645	0.92243	0.79678	0.52869		-0.3147	0.92334	0.73389	0.17408		-0.3444	0.92223	0.34094	0.82175		-0.29356	0.9238	0.82859	0.0172		-0.33133	0.92302	0.81585	0.32702		-0.31827	0.92373	0.82951	0.37423
	-0.16217	0.96969	0.20351	0.82374		-0.15338	0.9703	0.87901	0.07043		-0.12588	0.96805	1.01766	0.22067		-0.15609	0.9696	0.67468	0.17408		-0.15713	0.96937	0.4266	0.82175		-0.13334	0.96967	0.91427	0.07184		-0.1548	0.96789	1.03621	0.22113		-0.14635	0.96954	0.91282	0.37423
			0.83162	0.52848				1.04208	0.22119				1.07174	0.01892				0.82621	0.27039				0.98332	0.01791				0.71025	0.0172				0.65546	0.46954				0.80336	0.21986
			0.95482	0.1748				1.13898	0.3284				1.03598	0.01892				0.79912	0.37482				1.13206	0.32822				1.05862	0.17258				0.63105	0.52951				0.61382	0.27098
			0.79676	0.12582				1.08511	0.3284				0.99595	0.07394				0.77764	0.52848				0.93588	0.62241				1.21852	0.27187				0.47405	0.67298				1.0665	0.17424
			0.83313	0.02008				1.05147	0.12583				1.06518	0.01892				0.66089	0.57248				0.87069	0.72122				0.66987	0.0172				0.88029	0.32702				0.90949	0.27098
			0.82109	0.27228				1.04704	0.42236				1.26532	0.01892				0.88593	0.17408				0.68163	0.82175				0.61713	0.62275				0.71718	0.01951				0.25998	0.77759
			0.94572	0.12582				1.02746	0.42236				0.89611	0.22067				0.83957	0.42297				0.28495	0.87555				0.45267	0.67239				0.37674	0.01951				0.538	0.72066
			1.01747	0.1748				0.73062	0.72146				1.02864	0.01892				0.67301	0.62257				1.21464	0.62241				1.08482	0.0172				0.81472	0.01951				0.62123	0.62321
			0.87545	0.0744				0.86276	0.72146				1.07546	0.12687				0.22899	0.72281				0.90339	0.12748				1.00881	0.0172				0.96817	0.12601				0.85553	0.46891
			0.76548	0.1748				0.68874	0.82261				1.03391	0.17362				0.71891	0.57248				1.04329	0.1733				0.78598	0.27187				0.9255	0.42274				0.83085	0.42276
			0.54956	0.12582				0.99805	0.87686				0.9866	0.22067				0.18769	0.82333				1.10348	0.27136				0.65485	0.32761				0.86013	0.52951				0.92976	0.27098
			0.7506	0.1748				1.04199	0.17369				0.95856	0.32726				0.63802	0.07251				1.08211	0.32822				0.6268	0.52759				0.92146	0.62362				0.64433	0.21986
			0.65139	0.12582				1.15113	0.17369				0.74472	0.62287				0.85985	0.32708				1.09053	0.4697				0.47172	0.67239				1.11159	0.72103				0.77661	0.21986
			0.84141	0.1748				1.01436	0.27111				1.04316	0.01892				0.75984	0.52848				1.01018	0.52724				0.49145	0.72195				1.07601	0.72103				0.87674	0.46891
			0.75027	0.12582				1.10392	0.3284				1.07593	0.07394				0.72941	0.46955				1.00786	0.62241				0.46322	0.67239				0.81126	0.57451				0.78113	0.37423
			0.72753	0.37465				0.97827	0.62283				1.04982	0.07394				0.84426	0.52848				0.69418	0.82175				0.81265	0.12555				0.76165	0.67298				0.5973	0.57266
			0.62394	0.42355				0.57788	0.72146				1.01237	0.37472				0.44342	0.77667				0.04416	0.87555				0.84182	0.2211				0.48407	0.77709				0.73557	0.17424
			0.52088	0.47082				0.64332	0.72146				0.97709	0.01892				0.43513	0.52848				0.52033	0.82175				0.95685	0.27187				0.66097	0.07493				0.47524	0.072
			0.73541	0.42355				0.54382	0.77485				0.97007	0.32726				0.43033	0.52848				0.59587	0.82175				0.73005	0.27187				0.74865	0.17418				1.01245	0.27098
			0.52202	0.52848				0.09589	0.87686				0.82149	0.52869				0.13393	0.72281				0.55085	0.87555				0.71094	0.32761				0.97401	0.07493				0.95069	0.42276
			0.11544	0.6239				0.58235	0.72146				1.07817	0.12687				0.63998	0.62257				0.91647	0.67178				0.76574	0.32761				0.78294	0.46954				0.7505	0.52927
			0.60948	0.42355				0.6717	0.77485				1.04992	0.01892				0.58504	0.67292				1.01655	0.12748				0.72063	0.57217				0.84949	0.52951				0.74386	0.57266
			1.05151	0.0744				1.01817	0.27111				0.96721	0.32726				0.87806	0.62257				1.03212	0.2198				0.67258	0.57217				0.88868	0.52951				0.69085	0.62321
			0.89008	0.27228				1.09551	0.3284				0.9137	0.46994				0.88341	0.27039				1.15056	0.27136				0.48106	0.77464				0.96947	0.72103				0.65762	0.67271
			0.78432	0.42355				1.06023	0.37304				0.16895	0.72196				0.75694	0.46955				1.08344	0.37248				0.72239	0.47031				0.49199	0.72103				0.66286	0.72066
			0.81856	0.52848				1.05496	0.47028				1.18349	0.12687				0.59211	0.57248				1.07991	0.42131				0.90172	0.0172				0.41058	0.82399				0.5654	0.67271
			0.78888	0.57412				1.14171	0.47028				0.93746	0.2716				0.529	0.67292				1.01718	0.2198				0.55844	0.42196				0.90875	0.875				0.45105	0.77759
			0.56552	0.6239				1.20242	0.47028				0.95726	0.17362				0.4611	0.67292				1.05065	0.1733				0.77857	0.52759				0.6277	0.07493				0.30084	0.77759
			0.04407	0.67486				1.11313	0.527				0.63773	0.12687				0.74182	0.57248				1.04688	0.32822				0.57732	0.62275				0.66139	0.17418				0.17078	0.77759
			0.45648	0.6239				1.02066	0.5719				0.91248	0.17362				0.89602	0.52848				0.99812	0.32822				0.62279	0.67239				1.18647	0.22113				0.21889	0.77759
			0.62176	0.02008				0.82697	0.62283				1.09709	0.01892				1.00479	0.46955				1.07059	0.4697				0.6168	0.62275				0.72082	0.17418				0.18531	0.72066
			0.86342	0.12582				0.87371	0.62283				1.02814	0.12687				0.87867	0.32708				1.08568	0.42131				0.46233	0.67239				0.77207	0.52951				0.85217	0.42276
			0.89695	0.1748				0.85749	0.6716				1.12388	0.12687				0.61979	0.37482				0.85711	0.72122				0.15322	0.72195				0.74508	0.52951				1.00213	0.17424
			0.85939	0.22253				0.48244	0.77485				0.92267	0.2716				0.36741	0.42297				0.84107	0.72122				0.63285	0.57217				0.39176	0.77709				0.90584	0.12627
			0.36241	0.82374				0.50845	0.87686				1.06325	0.12687				0.30106	0.42297				0.6958	0.92223				0.97451	0.17258				0.65337	0.77709				0.362	0.01847
			0.13156	0.87493				0.88002	0.01542				1.00779	0.12687				0.82464	0.22067				1.11204	0.12748				0.95895	0.12555				0.41333	0.875				0.0817	0.072
			0.4285	0.87493				0.95895	0.01542				1.01208	0.07394				0.71687	0.0182				1.07727	0.1733				0.99884	0.0172				0.32858	0.17418				0.68758	0.072
			0.79826	0.0744				0.84731	0.12583				1.14757	0.32726				0.25917	0.07251				1.0119	0.2198				0.95489	0.0172				0.9255	0.42274				0.50455	0.12627
			0.86708	0.0744				1.1048	0.17369				0.96116	0.07394				0.78339	0.37482				1.24392	0.32822				0.96992	0.0172				0.54052	0.57451				0.627	0.12627
			0.70205	0.12582				1.0571	0.27111				1.00335	0.01892				0.73911	0.42297				0.84702	0.42131				0.86168	0.12555				0.47345	0.72103				0.62879	0.17424
			0.82924	0.0744				0.8998	0.3284				0.97103	0.01892				0.72091	0.42297				0.7629	0.42131				0.82572	0.12555				0.64715	0.77709				1.11149	0.27098
			0.88402	0.32514				0.97707	0.72146				1.04413	0.2716				0.67903	0.46955				0.98412	0.52724				0.69546	0.17258				0.51637	0.875				1.1122	0.27098
			0.9713	0.32514				0.41899	0.82261				0.88639	0.2716				0.44703	0.67292				0.8862	0.52724				0.60764	0.27187				1.0167	0.01951				0.93432	0.01847
			0.91456	0.32514				1.02572	0.01542				1.01096	0.01892				0.52718	0.72281				0.68315	0.77545				0.76169	0.2211				1.06261	0.01951				0.82412	0.12627
			0.78617	0.57412				1.049	0.01542				1.08385	0.01892				0.29393	0.72281				1.08808	0.01791				0.73021	0.27187				1.17553	0.27173				0.86474	0.21986
			0.57862	0.72272				1.10033	0.17369				0.95613	0.12687				0.80066	0.0182				0.94856	0.01791				0.69409	0.37274				1.03873	0.12601				0.81893	0.27098
			0.68595	0.72272				1.11486	0.27111				0.98471	0.17362				0.54275	0.37482				0.80866	0.0716				0.75472	0.42196				1.05702	0.22113				0.65442	0.46891
			0.43168	0.72272				1.05596	0.47028				0.99277	0.2716				0.42751	0.52848				0.86975	0.0716				0.57169	0.52759				1.20722	0.22113				0.66879	0.52927
			0.68091	0.72272				1.01112	0.47028				1.00439	0.17362				0.44556	0.62257				0.94042	0.12748				0.53795	0.57217				1.13489	0.32702				0.50104	0.62321
			0.33644	0.82374				0.98482	0.5719				0.99674	0.07394				0.49261	0.67292				1.00454	0.2198				0.43644	0.57217				1.01114	0.37448				0.1838	0.72066
			0.69937	0.67486				1.02807	0.5719				1.03678	0.07394				1.04374	0.22067				0.99225	0.1733				0.55121	0.57217				1.11292	0.42274				0.3261	0.67271
			0.88658	0.52848				1.0353	0.47028				0.96489	0.07394				0.78708	0.22067				1.03084	0.27136				0.37732	0.67239				0.49946	0.52951				0.34269	0.62321
			0.89725	0.37465				0.9309	0.6716				0.98516	0.22067				0.66369	0.32708				1.09752	0.37248				0.34393	0.67239				0.39789	0.77709				0.53971	0.57266
			0.85663	0.32514				0.3272	0.77485				0.95808	0.32726				0.76326	0.42297				1.07485	0.4697				0.08885	0.72195				0.31431	0.82399				0.74652	0.62321
			0.87061	0.37465				0.27761	0.82261				0.91227	0.42294				0.81533	0.42297				1.08763	0.42131				0.44684	0.67239				0.4537	0.875				0.57991	0.57266
			0.19071	0.77592				1.05814	0.27111				0.79069	0.07394				0.62198	0.42297				1.03017	0.62241				0.21376	0.82322				0.41001	0.875				0.75527	0.57266
			0.14222	0.82374				1.07453	0.17369				0.88941	0.07394				0.51002	0.46955				0.99202	0.67178				0.48799	0.72195				0.30666	0.82399				0.77726	0.52927
			0.33806	0.72272				1.05064	0.17369				1.00811	0.17362				0.75041	0.52848				0.82011	0.01791				0.71169	0.52759				0.58752	0.67298				0.87706	0.46891
			0.39075	0.82374				1.01102	0.27111				0.7997	0.32726				0.58393	0.57248				0.93144	0.0716				0.68496	0.52759				0.45049	0.62362				0.58891	0.46891
			0.42424	0.77592				1.0509	0.42236				1.03646	0.01892				0.35312	0.72281				0.79252	0.0716				0.30098	0.72195				0.9255	0.42274				0.9323	0.37423
			0.54644	0.72272				1.05672	0.42236				0.29808	0.77707				0.56787	0.67292				0.92531	0.0716				0.54063	0.62275				0.84599	0.37448				0.82528	0.37423
			0.92495	0.42355				0.91305	0.6716				0.9816	0.07394				0.55373	0.72281				0.95674	0.1733				0.44103	0.57217				0.71271	0.57451				1.02464	0.37423
			0.98819	0.22253				0.93061	0.72146				0.97592	0.07394				0.58139	0.67292				0.91346	0.1733				0.85328	0.42196				0.8154	0.46954				0.81118	0.27098
			0.41529	0.82374				0.39916	0.82261				0.88167	0.01892				0.31133	0.72281				1.03794	0.2198				0.73121	0.42196				0.96434	0.01951				0.74721	0.21986
			0.03715	0.82374				1.16736	0.37304				0.78555	0.01892				0.4733	0.67292				1.00168	0.42131				0.75584	0.32761				0.95709	0.01951				0.73877	0.27098
			0.52107	0.82374				0.99166	0.12583				0.73131	0.07394				0.60943	0.67292				0.9473	0.4697				0.98816	0.0172				0.6951	0.17418				0.93627	0.072
			0.89248	0.0744				0.94239	0.07043				1.02694	0.01892				0.72368	0.52848				0.94117	0.4697				0.94497	0.17258				0.39045	0.27173				1.07229	0.17424
			0.56623	0.0744				1.02204	0.12583				1.08328	0.12687				0.74607	0.52848				0.97915	0.4697				1.00517	0.07184				0.65423	0.37448				0.94148	0.01847
			0.80888	0.12582				1.11039	0.22119				1.03195	0.12687				0.80665	0.46955				0.8297	0.52724				0.9697	0.2211				0.45683	0.01951				0.99673	0.12627
			0.7936	0.12582				1.01619	0.27111				0.97967	0.12687				0.48529	0.67292				0.93441	0.57126				0.78683	0.2211				0.94807	0.01951				0.86478	0.01847
			0.71453	0.12582				1.16895	0.37304				0.88828	0.12687				0.74823	0.0182				0.80044	0.52724				0.78114	0.2211				0.83162	0.12601				0.98762	0.17424
			0.63756	0.12582				1.05065	0.527				0.76682	0.12687				0.51852	0.17408				0.89828	0.52724				0.16981	0.0172				0.95531	0.07493				0.54126	0.17424
			0.93371	0.27228				0.623	0.77485				0.77683	0.32726				0.65158	0.46955				0.94071	0.42131				0.90135	0.0172				0.93355	0.17418				0.55432	0.27098
			0.73281	0.6239				0.56946	0.82261				1.02535	0.07394				0.74823	0.27039				0.9238	0.4697				0.54788	0.0172				0.70441	0.62362				0.84608	0.27098
			0.74191	0.6239				0.72736	0.07043				0.96569	0.12687				0.83061	0.57248				0.93905	0.52724				0.82297	0.07184				0.57432	0.72103				0.73154	0.27098
			0.54794	0.72272				1.0151	0.12583				0.71764	0.52869				0.30921	0.67292				0.74687	0.57126				0.72379	0.27187				0.53423	0.77709				0.61821	0.46891
			0.55931	0.72272				0.99465	0.22119				1.02841	0.01892				0.12331	0.67292				0.82541	0.57126				0.69995	0.27187				0.62074	0.82399				0.55329	0.57266
			0.34421	0.77592				1.08764	0.42236				1.0401	0.17362				0.72586	0.57248				0.80402	0.4697				0.60155	0.32761				0.90923	0.32702				0.5577	0.46891
			0.53792	0.77592				1.08115	0.42236				1.07225	0.17362				0.88593	0.17408				0.69721	0.67178				0.26398	0.32761				0.50902	0.27173				0.3145	0.62321
			0.17557	0.82374				0.97254	0.527				1.07357	0.32726				0.51938	0.17408				0.63258	0.72122				0.36608	0.32761				0.97233	0.52951				0.29421	0.67271
			0.29144	0.82374				1.11095	0.527				0.97897	0.01892				0.79252	0.32708				0.76142	0.62241				0.60347	0.52759				0.81679	0.52951				0.65771	0.42276
			0.49238	0.77592				1.00122	0.6716				1.1911	0.12687				0.98334	0.42297				0.72103	0.67178				0.31685	0.87669				0.97256	0.57451				0.95458	0.072
			0.52482	0.87493				0.56915	0.82261				0.93417	0.12687				0.5991	0.52848				0.6188	0.62241				0.69936	0.62275				0.32711	0.67298				1.10048	0.21986
			0.70663	0.0744				0.37891	0.87686				0.85074	0.67274				0.77522	0.52848				0.79136	0.67178				0.761	0.37274				0.94876	0.67298				0.80505	0.46891
			0.7426	0.0744				0.97284	0.01542				0.48216	0.87452				0.73548	0.62257				0.94859	0.52724				0.55376	0.32761				0.86145	0.67298				0.98697	0.46891
			0.88302	0.0744				1.16012	0.22119				0.90501	0.37472				0.43477	0.67292				0.92303	0.52724				0.57772	0.32761				0.42582	0.77709				0.86092	0.072
			0.90113	0.12582				1.14632	0.22119				1.21002	0.12687				0.79951	0.57248				0.96309	0.32822				0.90135	0.0172				0.36181	0.62362				0.85972	0.12627
			0.95175	0.1748				0.97494	0.22119				1.21637	0.17362				0.57506	0.77667				0.92303	0.52724				0.75517	0.17258				0.61354	0.46954				0.82306	0.12627
			0.79651	0.1748				0.96237	0.42236				0.94201	0.42294				0.82951	0.07251				0.8557	0.62241				0.47851	0.67239				0.61616	0.52951				0.89854	0.17424
			0.93734	0.27228				1.10746	0.527				0.73192	0.57328				0.5264	0.07251				0.7673	0.62241				0.89089	0.2211				0.7565	0.42274				0.9971	0.17424
			0.94461	0.22253				0.96539	0.5719				0.97334	0.01892				0.53732	0.1263				0.45625	0.77545				0.51069	0.47031				0.62476	0.27173				0.64003	0.21986
			0.96036	0.37465				1.03861	0.62283				0.96553	0.01892				0.45548	0.1263				0.473	0.82175				0.70471	0.52759				0.94082	0.01951				0.81002	0.32729
			0.948	0.42355				0.56659	0.82261				1.01884	0.12687				0.52285	0.17408				0.28837	0.82175				0.65276	0.57217				0.73967	0.01951				0.93101	0.37423
			0.96161	0.37465				0.7457	0.87686				1.02655	0.12687				0.66336	0.17408				0.24341	0.87555				0.27009	0.62275				0.92	0.12601				0.80861	0.42276
			0.97197	0.42355				0.96177	0.07043				0.84715	0.07394				0.7362	0.22067				0.4466	0.82175				0.26139	0.72195				0.93863	0.01951				0.83367	0.62321
			0.81056	0.32514				1.10076	0.07043				0.39492	0.77707				0.62739	0.27039				0.4102	0.82175				0.49373	0.62275				0.85434	0.07493				0.97681	0.42276
			0.9353	0.52848				1.05447	0.12583				0.38058	0.07394				0.80015	0.52848				0.38152	0.82175				0.473	0.67239				0.58452	0.77709				1.07355	0.52927
			0.91799	0.42355				1.03498	0.12583				0.82121	0.2716				0.8002	0.52848				0.54909	0.82175				0.51622	0.72195				0.56944	0.77709				0.83441	0.52927
			0.69744	0.67486				1.12466	0.27111				0.65677	0.01892				0.43543	0.77667				0.92692	0.4697				0.42845	0.77464				0.12095	0.82399				0.92155	0.57266
			0.44475	0.77592				1.1582	0.3284				1.05639	0.07394				0.50047	0.77667				0.91063	0.01791				1.09758	0.07184				0.83334	0.52951				0.65371	0.77759
			0.38902	0.82374				1.13382	0.3284				0.94155	0.01892				0.59165	0.72281				0.85019	0.0716				0.60353	0.07184				0.5949	0.52951				1.02305	0.01847
			0.43752	0.82374				1.12262	0.37304				1.08404	0.22067				0.44908	0.72281				0.92258	0.0716				0.9135	0.2211				0.78547	0.57451				0.86235	0.12627
			0.50695	0.77592				1.03461	0.527				0.99207	0.12687				0.5828	0.72281				0.85697	0.32822				0.86544	0.27187				0.99273	0.01951				0.6604	0.21986
			0.26434	0.87493				0.90148	0.62283				0.96152	0.22067				0.60846	0.42297				0.96309	0.32822				0.50611	0.27187				0.98173	0.12601				0.99931	0.072
			0.42253	0.87493				0.78863	0.6716				0.86548	0.52869				0.44386	0.72281				0.80535	0.4697				0.96196	0.47031				1.08783	0.12601				1.10408	0.12627
			0.40672	0.87493				0.92405	0.6716				1.09178	0.01892				0.50998	0.77667				0.76666	0.4697				0.43235	0.62275				0.99871	0.32702				0.84802	0.57266
			0.76297	0.6239				0.6046	0.72146				1.00198	0.12687				0.87848	0.1263				0.64374	0.52724				0.77198	0.57217				0.69406	0.46954				0.96683	0.57266
			0.75038	0.6239				0.89119	0.72146				0.69048	0.37472				0.72405	0.42297				0.91594	0.4697				0.2892	0.77464				0.62996	0.46954				1.13071	0.57266
			0.78246	0.6239				0.82302	0.72146				0.95835	0.07394				0.46804	0.46955				0.98828	0.4697				0.36664	0.67239				0.62019	0.62362				0.69832	0.77759
			0.72831	0.67486				0.92506	0.72146				1.00411	0.01892				0.42085	0.52848				0.92303	0.52724				0.38134	0.67239				0.67725	0.62362				0.62969	0.82305
			0.90919	0.1748				0.49793	0.77485				1.03163	0.01892				0.47405	0.46955				0.9608	0.52724				0.88283	0.42196				0.34945	0.72103				0.97741	0.072
			0.88523	0.47082				0.74397	0.77485				0.53707	0.32726				0.49605	0.46955				0.64939	0.67178				0.70677	0.57217				1.12923	0.01951				0.95821	0.12627
			0.94433	0.32514				0.98941	0.12583				1.02602	0.07394				0.73253	0.42297				0.72732	0.57126				0.37506	0.67239				1.00018	0.57451				0.90584	0.12627
			0.78449	0.52848				1.03354	0.22119				0.31904	0.17362				0.7462	0.42297				0.60749	0.67178				0.49482	0.72195				0.2688	0.77709				0.92981	0.12627
			0.55579	0.67486				1.24629	0.42236				0.81066	0.07394				0.75081	0.72281				0.52701	0.67178				1.16134	0.12555				0.44914	0.82399				0.79072	0.27098
			0.49739	0.72272				0.98509	0.47028				0.64672	0.07394				0.22776	0.72281				0.5331	0.72122				1.07833	0.12555				0.49246	0.875				0.95494	0.27098
			0.45429	0.77592				1.07896	0.5719				0.85229	0.01892				0.52498	0.72281				0.41514	0.72122				0.63363	0.37274				0.90348	0.07493				0.78443	0.46891
			0.38842	0.77592				0.98346	0.62283				0.93341	0.01892				0.62385	0.62257				0.23196	0.72122				0.68354	0.47031				0.99652	0.07493				0.78067	0.52927
			0.4712	0.77592				0.61473	0.72146				1.02272	0.07394				0.76633	0.52848				0.18344	0.72122				0.61436	0.52759				0.87819	0.12601				0.38991	0.072
			0.57372	0.67486				0.12807	0.87686				1.00794	0.01892				0.37306	0.52848				0.4963	0.82175				0.39779	0.67239				1.05037	0.22113				0.85529	0.12627
			0.61466	0.67486				1.10937	0.01542				1.03233	0.01892				0.62136	0.42297				1.03506	0.2198				0.52362	0.2211				0.93601	0.22113				1.02964	0.21986
			0.65119	0.6239				0.97364	0.01542				1.12128	0.01892				0.82425	0.42297				1.01148	0.2198				0.61029	0.32761				0.89027	0.22113				1.00573	0.27098
			0.92	0.52848				1.05642	0.07043				0.98182	0.01892				0.48241	0.57248				1.08416	0.2198				0.44391	0.37274				0.54791	0.27173				0.9946	0.42276
			0.34188	0.82374				1.17337	0.3284				1.01204	0.01892				0.63489	0.62257				0.97456	0.01791				0.73037	0.47031				0.65863	0.37448				0.85282	0.072
			0.3386	0.02008				1.18214	0.37304				0.95635	0.17362				0.53193	0.62257				0.96419	0.0716				0.27161	0.47031				0.9255	0.42274				0.86076	0.17424
			0.89636	0.02008				1.11529	0.62283				0.68221	0.22067				0.48223	0.62257				0.99194	0.12748				0.60525	0.42196				0.62836	0.52951				1.09399	0.21986
			0.88502	0.02008				1.00055	0.6716				0.74493	0.2716				0.50657	0.67292				1.1259	0.2198				0.68581	0.47031				0.62071	0.57451				0.90649	0.37423
			0.8901	0.02008				0.61832	0.77485				1.02263	0.22067				0.65785	0.1263				1.00603	0.37248				0.75478	0.42196				0.72979	0.67298				0.91758	0.32729
			0.71845	0.02008				0.43145	0.82261				0.88355	0.01892				0.72033	0.1263				1.19549	0.37248				0.40023	0.62275				0.69062	0.67298				0.82207	0.37423
			0.78576	0.02008				0.9609	0.12583				0.975	0.01892				0.10987	0.67292				1.05653	0.42131				0.57902	0.52759				0.64806	0.62362				0.49978	0.62321
			0.85946	0.02008				1.07539	0.27111				0.98341	0.01892				0.33122	0.67292				0.87659	0.01791				0.65908	0.32761				0.9255	0.42274				0.41553	0.67271
			0.59698	0.02008				1.08912	0.17369				1.05783	0.07394				0.60548	0.67292				0.99197	0.2198				0.78179	0.37274				0.29581	0.77709				0.19294	0.72066
			0.85213	0.27228				0.94751	0.527				1.03111	0.01892				0.85967	0.22067				1.05567	0.27136				0.77275	0.47031				0.20258	0.82399				0.1676	0.77759
			0.9852	0.22253				0.7162	0.77485				1.20102	0.07394				0.66281	0.07251				1.08804	0.32822				0.93876	0.42196				0.19078	0.82399				0.76299	0.67271
			0.99801	0.22253				0.63764	0.82261				1.10717	0.12687				0.88367	0.27039				0.94015	0.27136				1.0081	0.27187				0.21514	0.875				0.88684	0.37423
			0.90954	0.47082				0.83872	0.07043				0.67733	0.01892				0.90062	0.07251				1.04561	0.32822				0.91427	0.07184				0.50131	0.67298				0.72476	0.27098
			0.74686	0.6239				1.03365	0.17369				1.08127	0.17362				0.87919	0.37482				0.62796	0.67178				0.11188	0.07184				0.98051	0.62362				0.68067	0.17424
			0.40677	0.72272				1.08781	0.22119				0.91414	0.22067				0.6665	0.17408				0.84426	0.57126				0.58605	0.12555				0.84292	0.52951				0.61084	0.17424
			0.75084	0.52848				0.98964	0.22119				1.06876	0.07394				0.73427	0.22067				0.58281	0.62241				0.20811	0.12555				0.73462	0.52951				0.81663	0.21986
			0.7426	0.57412				1.12376	0.37304				1.11597	0.07394				0.80649	0.22067				0.73414	0.67178				0.57479	0.12555				0.97388	0.42274				0.94604	0.21986
			0.82795	0.57412				1.11837	0.37304				1.30105	0.17362				0.58049	0.57248				0.548	0.72122				0.68115	0.17258				1.06257	0.07493				0.52178	0.46891
			0.06802	0.92409				1.08485	0.527				0.97513	0.07394				0.46562	0.57248				0.48141	0.77545				0.71309	0.2211				0.76091	0.22113				1.08271	0.46891
			0.92199	0.42355				0.99699	0.5719				1.03043	0.22067				0.31352	0.77667				0.52289	0.72122				0.87971	0.27187				0.90792	0.32702				0.40401	0.62321
			0.73034	0.57412				0.91335	0.72146				0.85777	0.01892				0.6579	0.46955				0.68315	0.77545				0.82427	0.2211				0.85694	0.52951				0.12164	0.01847
			0.86863	0.47082				0.10188	0.82261				1.07573	0.22067				0.65544	0.57248				0.59123	0.82175				0.66443	0.17258				0.55882	0.72103				0.82023	0.072
			0.90834	0.32514				0.27497	0.87686				1.14579	0.07394				0.52949	0.37482				0.92303	0.57126				0.79722	0.37274				0.55151	0.72103				0.78167	0.37423
			0.83987	0.0744				1.00229	0.07043				1.10681	0.32726				0.68247	0.32708				0.78214	0.0716				0.55409	0.0172				0.42785	0.77709				0.75367	0.52927
			0.87108	0.12582				0.989	0.07043				1.08024	0.07394				0.07628	0.67292				0.69658	0.12748				0.77979	0.12555				0.51044	0.77709				0.29736	0.77759
			0.52302	0.0744				1.20926	0.3284				1.04712	0.12687				0.36201	0.67292				0.80053	0.1733				0.76157	0.07184				0.41629	0.77709				0.64233	0.072
			0.93215	0.0744				1.25111	0.42236				0.69755	0.07394				0.40186	0.67292				1.02629	0.1733				0.91708	0.17258				0.20383	0.82399				0.75955	0.12627
			0.8325	0.12582				0.97617	0.72146				0.92558	0.22067				0.57318	0.62257				0.95128	0.27136				0.88419	0.2211				0.25277	0.77709				0.90005	0.17424
			0.92	0.1748				0.34191	0.87686				1.13435	0.01892				0.76035	0.32708				0.65779	0.32822				0.81121	0.27187				0.28071	0.875				0.79508	0.17424
			0.77487	0.1748				0.94884	0.12583				1.06424	0.17362				0.59584	0.57248				1.03959	0.37248				0.66935	0.32761				0.24286	0.875				0.73885	0.17424
			0.59776	0.6239				1.07507	0.12583				0.89633	0.32726				0.82709	0.07251				1.04795	0.42131				0.81774	0.37274				0.32731	0.875				0.61427	0.32729
			0.86299	0.0744				0.95898	0.12583				-1.04783	0.01892				0.64207	0.07251				0.98097	0.27136				0.69615	0.57217				0.40332	0.82399				0.55239	0.82305
			0.8462	0.0744				1.03517	0.42236				-1.22681	0.01892				0.74655	0.07251				1.04989	0.37248				0.26803	0.62275				0.41944	0.77709				0.98174	0.27098
			0.80486	0.12582				1.10565	0.5719				-1.08506	0.17362				0.76937	0.42297				1.08956	0.42131				0.27714	0.77464				0.32954	0.82399				0.28987	0.72066
			0.97104	0.37465				1.02573	0.5719				-1.025	0.01892				0.70568	0.57248				0.9957	0.52724				1.09871	0.0172				0.20454	0.875				0.56148	0.62321
			0.97104	0.42355				0.72991	0.77485				-1.05769	0.01892				0.82429	0.52848				1.06745	0.37248				0.73922	0.12555				0.89885	0.57451				0.33278	0.52927
			0.79867	0.52848				0.52157	0.82261				-1.04703	0.01892				0.83242	0.0182				0.92659	0.62241				0.95355	0.2211				0.66979	0.67298				0.77761	0.52927
			0.78686	0.52848				0.54339	0.87686				-1.16731	0.32726				0.71452	0.07251				0.84143	0.72122				0.78956	0.27187				0.31817	0.42274				0.93564	0.01847
			0.64396	0.67486				1.06932	0.27111				-0.92886	0.32726				0.74618	0.1263				0.91712	0.67178				0.81845	0.37274				0.44853	0.32702				0.78873	0.57266
			0.659	0.6239				1.09878	0.12583				-0.94365	0.37472				0.76367	0.1263				0.31883	0.82175				0.6339	0.47031				0.73725	0.22113				0.92572	0.42276
			0.72039	0.67486				1.06967	0.22119				-0.91141	0.46994				0.80081	0.17408				0.55284	0.82175				0.62064	0.37274				0.85974	0.22113				0.85693	0.27098
			0.41635	0.77592				1.14187	0.527				-0.94142	0.52869				0.7999	0.22067				0.23379	0.92223				0.7835	0.32761				1.02126	0.22113				0.66723	0.072
			0.21456	0.82374				0.85082	0.527				-0.80686	0.57328				0.91955	0.27039				0.8857	0.01791				0.7593	0.52759				1.00576	0.07493				0.97747	0.12627
			0.6829	0.67486				0.45921	0.77485				-0.97799	0.52869				0.79681	0.22067				0.89736	0.01791				0.61888	0.67239				0.75982	0.17418				1.20218	0.12627
			0.65621	0.77592				0.36887	0.82261				-0.79544	0.62287				0.76373	0.22067				0.82803	0.27136				0.17683	0.0172				0.98072	0.17418				0.40938	0.01847
			0.79806	0.1748				0.88317	0.6716				-1.05098	0.01892				0.83062	0.37482				1.1419	0.37248				0.39394	0.0172				1.06706	0.17418				0.42815	0.01847
			0.69013	0.1748				0.99241	0.01542				-1.09765	0.12687				0.84143	0.42297				0.74729	0.4697				0.44774	0.07184				0.81703	0.57451				0.64968	0.12627
			0.82675	0.22253				1.08658	0.17369				-1.05987	0.17362				0.73918	0.57248				0.40693	0.67178				0.73099	0.12555				0.80098	0.57451				0.92529	0.37423
			0.56545	0.22253				1.01433	0.37304				-0.68784	0.37472				0.15511	0.87575				0.37421	0.72122				0.61098	0.32761				0.59638	0.82399				0.96059	0.072
			0.69921	0.27228				1.18513	0.3284				-1.10854	0.01892				0.18763	0.82333				0.556	0.77545				0.6113	0.42196				0.51637	0.875				0.64893	0.12627
			0.55303	0.37465				1.11027	0.37304				-1.04062	0.12687				0.31747	0.77667				0.36524	0.87555				0.68939	0.32761				1.01064	0.42274				0.70706	0.17424
			0.45377	0.42355				1.00505	0.37304				-0.98485	0.07394				0.64016	0.72281				0.85019	0.0716				0.66715	0.47031				0.61867	0.01951				0.82392	0.27098
			0.56181	0.32514				0.86775	0.72146				-0.92558	0.22067				0.52745	0.72281				0.88285	0.12748				0.13661	0.67239				0.97336	0.01951				0.79471	0.27098
			0.79361	0.22253				0.83531	0.72146				-0.54575	0.57328				0.60483	0.67292				0.69571	0.32822				0.75584	0.32761				1.11565	0.27173				0.82159	0.37423
			0.69108	0.32514				0.84038	0.72146				-0.94155	0.01892				0.53657	0.67292				0.88285	0.12748				0.81152	0.37274				1.05037	0.37448				0.8626	0.42276
			0.92874	0.27228				0.83017	0.77485				-0.63426	0.01892				0.70379	0.57248				0.88285	0.12748				0.81712	0.37274				0.70511	0.875				0.74037	0.57266
			0.27284	0.47082				0.30593	0.82261				-0.89162	0.12687				0.6675	0.57248				1.2643	0.01791				0.63703	0.57217				0.63463	0.32702				0.67238	0.62321
			0.12675	0.47082				1.09588	0.27111				-0.98169	0.22067				0.62462	0.52848				0.41483	0.52724				0.63019	0.62275				0.46696	0.62362				0.16815	0.77759
			0.36681	0.47082				0.97945	0.07043				-0.8929	0.46994				0.84908	0.52848				0.98791	0.4697				0.26664	0.82322				0.61136	0.62362				0.43142	0.77759
			0.37093	0.47082				0.9845	0.07043				-0.85645	0.62287				0.89602	0.52848				1.07	0.42131				0.25856	0.82322				0.16755	0.875				0.84857	0.12627
			0.65387	0.47082				1.08022	0.22119				-1.01643	0.07394				0.73743	0.0182				0.25863	0.72122				1.04878	0.0172				0.96387	0.07493				0.7725	0.12627
			0.89938	0.32514				1.14386	0.3284				-1.02909	0.07394				0.85205	0.17408				0.5204	0.82175				1.04886	0.07184				0.70263	0.46954				0.962	0.32729
			0.7264	0.02008				1.18232	0.5719				-0.99947	0.01892				0.87499	0.22067				0.85517	0.67178				0.77958	0.37274				0.73874	0.52951				0.918	0.42276
			0.65964	0.02008				0.46794	0.87686				-0.98753	0.17362				0.80176	0.42297				0.84648	0.01791				0.79944	0.42196				0.40893	0.72103				0.75009	0.46891
			0.79525	0.32514				0.82967	0.87686				-1.01585	0.07394				0.75439	0.46955				0.87096	0.01791				0.66955	0.42196				1.00474	0.22113				0.68968	0.37423
			0.68583	0.6239				0.99681	0.01542				-0.97807	0.12687				0.76016	0.52848				0.94135	0.12748				0.30875	0.0172				1.12326	0.22113				0.76584	0.42276
			0.67832	0.6239				1.06024	0.01542				-0.98626	0.12687				0.65023	0.57248				1.04375	0.12748				0.4276	0.07184				0.97211	0.46954				0.72321	0.32729
			0.40401	0.72272				1.02917	0.12583				-0.93095	0.32726				0.01233	0.82333				1.02867	0.27136				0.69908	0.07184				0.56961	0.37448				0.88855	0.27098
			0.9085	0.12582				0.9894	0.22119				-0.20476	0.92243				0.25679	0.82333				1.15062	0.27136				0.39406	0.07184				0.24019	0.62362				0.638	0.46891
			0.9013	0.37465				1.00713	0.27111				-0.79678	0.52869				0.26099	0.77667				1.024	0.12748				0.15372	0.12555				0.64788	0.67298				0.47304	0.46891
			0.997	0.37465				1.10523	0.3284				-1.01766	0.22067				0.49711	0.57248				1.16389	0.37248				0.7081	0.0172				1.00013	0.01951				0.29991	0.77759
			0.18574	0.77592				0.99074	0.3284				-1.07174	0.01892				0.72664	0.52848				0.96873	0.52724				0.42237	0.17258				1.11038	0.27173				0.12481	0.72066
			0.49793	0.77592				1.05604	0.47028				-1.03598	0.01892				0.78961	0.52848				1.04455	0.37248				0.69886	0.27187				1.09763	0.22113				0.41784	0.62321
			0.63491	0.02008				1.13259	0.47028				-0.99595	0.07394				0.67101	0.52848				1.09356	0.42131				0.72938	0.32761				1.0209	0.42274				0.96301	0.12627
			0.79119	0.12582				0.84893	0.47028				-1.06518	0.01892				0.22497	0.77667				0.91606	0.62241				0.63269	0.27187				0.77325	0.62362				1.04487	0.12627
			0.83552	0.12582				0.99655	0.3284				-1.26532	0.01892				0.51435	0.77667				0.96338	0.62241				0.81629	0.32761				0.4913	0.72103				0.74063	0.17424
			0.78892	0.22253				0.92158	0.62283				-0.89611	0.22067				0.71198	0.67292				1.08449	0.72122				0.80386	0.32761				0.34418	0.67298				0.8179	0.37423
			0.87407	0.22253				0.61709	0.77485				-1.02864	0.01892				0.58144	0.67292				0.69448	0.82175				0.76367	0.32761				0.76269	0.72103				0.84744	0.37423
			0.86601	0.27228				0.61398	0.77485				-1.07546	0.12687				0.56624	0.72281				0.40576	0.87555				0.58516	0.47031				0.65351	0.27173				0.45421	0.42276
			0.78828	0.42355				0.74499	0.87686				-1.03391	0.17362				0.86612	0.37482				0.92436	0.82175				0.79994	0.62275				0.64209	0.57451				0.79102	0.37423
			0.97049	0.47082				0.49473	0.87686				-0.9866	0.22067				0.84243	0.32708				0.85028	0.82175				0.60847	0.67239				0.54297	0.52951				0.83438	0.37423
			0.75127	0.6239				0.7162	0.77485				-0.95856	0.32726				1.11462	0.27039				1.07272	0.2198				0.62748	0.67239				0.8409	0.62362				0.78215	0.52927
			0.74559	0.67486				1.11738	0.62283				-0.74472	0.62287				0.6846	0.1263				0.92941	0.01791				0.38692	0.77464				0.60453	0.77709				0.76587	0.62321
			0.59849	0.6239				1.0751	0.5719				-1.04316	0.01892				0.94633	0.07251				0.8613	0.01791				0.46418	0.87669				1.0398	0.12601				0.35375	0.62321
			0.53616	0.67486				0.9955	0.527				-1.07593	0.07394				0.86405	0.07251				0.71266	0.1733				0.7219	0.12555				0.75774	0.27173				0.73967	0.62321
			0.7449	0.6239				1.12048	0.47028				-1.04982	0.07394				0.44662	0.82333				0.81416	0.4697				0.66494	0.12555				0.76457	0.42274				0.46733	0.82305
			0.27884	0.96969				1.19024	0.47028				-1.01237	0.37472				0.57787	0.72281				0.98887	0.42131				0.77752	0.32761				0.75689	0.52951				0.32547	0.87559
			0.48399	0.82374				0.80373	0.17369				-0.97709	0.01892				0.65285	0.67292				0.69998	0.52724				0.8179	0.42196				0.61143	0.62362				0.25036	0.82305
			0.40135	0.77592				1.04579	0.22119				-0.97007	0.32726				0.98157	0.46955				0.55475	0.4697				0.6371	0.52759				0.7884	0.72103				0.45328	0.77759
			0.38637	0.82374				1.09528	0.12583				-0.82149	0.52869				1.50422	0.42297				0.61941	0.52724				0.67426	0.62275				0.56323	0.77709				0.65847	0.77759
			0.47433	0.87493				0.85066	0.12583				-1.07817	0.12687				0.99024	0.17408				0.48146	0.67178				0.59949	0.67239				1.09319	0.12601				0.64241	0.67271
			0.56026	0.82374				1.07222	0.01542				-1.04992	0.01892				0.79725	0.17408				0.27343	0.82175				0.36084	0.82322				0.986	0.01951				0.70196	0.67271
			0.57173	0.72272				0.9906	0.07043				-0.96721	0.32726				0.74468	0.0182				0.59842	0.77545				0.93442	0.0172				0.66868	0.67298				0.61314	0.67271
			0.22273	0.87493				1.13571	0.22119				-0.9137	0.46994				0.78467	0.57248				0.91346	0.1733				0.99265	0.0172				0.55671	0.875				0.57116	0.67271
			0.82107	0.02008				1.11999	0.27111				-0.16895	0.72196				0.76904	0.0182				1.0773	0.4697				1.00642	0.07184				0.81276	0.875				0.31944	0.01847
			0.85365	0.12582				1.08465	0.27111				-1.18349	0.12687				0.85522	0.27039				0.97907	0.67178				0.95343	0.27187				1.04053	0.01951				0.496	0.01847
			0.93778	0.32514				1.09789	0.37304				-0.93746	0.2716				0.87379	0.37482				0.5244	0.77545				0.92402	0.42196				0.88787	0.01951				0.72314	0.12627
			0.4085	0.1748				1.00353	0.527				-0.95726	0.17362				0.882	0.37482				0.31525	0.87555				0.6242	0.57217				0.9957	0.07493				0.68133	0.12627
			0.81854	0.42355				0.9009	0.6716				-0.63773	0.12687				0.95399	0.52848				0.10312	0.92223				0.57637	0.57217				0.93197	0.07493				0.66679	0.21986
			0.87993	0.42355				0.22935	0.82261				-0.91248	0.17362				1.03048	0.52848				0.61258	0.87555				0.58062	0.57217				0.92866	0.12601				0.40383	0.21986
			0.94728	0.37465				0.89215	0.01542				-1.09709	0.01892				0.83147	0.62257				0.99532	0.27136				0.40179	0.72195				0.9898	0.22113				0.49233	0.42276
			0.65145	0.6239				0.86789	0.01542				-1.02814	0.12687				0.72484	0.62257				1.09369	0.42131				0.1731	0.77464				0.99779	0.27173				0.87696	0.32729
			0.40725	0.77592				0.54585	0.01542				-1.12388	0.12687				0.01469	0.82333				1.06194	0.37248				0.31692	0.77464				1.01182	0.32702				0.58724	0.57266
			0.85946	0.02008				0.94593	0.07043				-0.92267	0.2716				0.87856	0.27039				1.04976	0.42131				0.35444	0.0172				0.93811	0.17418				0.7463	0.57266
			0.74061	0.02008				0.99096	0.17369				-1.06325	0.12687				0.8245	0.27039				1.10051	0.57126				0.57408	0.0172				1.1116	0.22113				0.52245	0.62321
			0.67108	0.02008				0.99326	0.12583				-1.00779	0.12687				0.87219	0.32708				1.09277	0.52724				0.61442	0.17258				1.05823	0.22113				0.12733	0.87559
			0.8396	0.0744				1.09228	0.47028				-1.01208	0.07394				0.77203	0.37482				0.3785	0.87555				0.73187	0.17258				0.8666	0.52951				0.48726	0.77759
			0.38346	0.0744				0.92325	0.527				-1.14757	0.32726				0.92513	0.27039				0.95764	0.01791				0.61875	0.17258				0.88868	0.52951				0.08361	0.77759
			0.65065	0.12582				1.03872	0.62283				-0.96116	0.07394				0.8724	0.42297				0.98994	0.01791				0.5415	0.17258				0.7778	0.62362				0.32551	0.82305
			0.50795	0.12582				0.92426	0.6716				-1.00335	0.01892				0.84137	0.42297				0.85475	0.01791				0.55128	0.42196				0.74928	0.62362				0.69903	0.62321
			0.39396	0.67486				0.78109	0.72146				-0.97103	0.01892				0.7214	0.52848				1.07351	0.52724				0.54908	0.47031				0.51426	0.72103				0.62762	0.62321
			0.32575	0.82374				0.52924	0.82261				-1.04413	0.2716				0.60117	0.77667				0.97187	0.67178				0.25345	0.52759				0.63754	0.77709				0.71661	0.52927
			0.30297	0.82374				0.36465	0.87686				-0.88639	0.2716				0.65995	0.72281				0.37736	0.87555				0.72497	0.42196				0.36136	0.82399				0.80143	0.37423
			0.46321	0.72272				0.90446	0.12583				-1.01096	0.01892				0.98414	0.0182				0.90654	0.01791				0.3145	0.82322				0.42568	0.82399				0.66573	0.46891
			0.10057	0.67486				0.9466	0.17369				-1.08385	0.01892				0.80066	0.0182				1.04958	0.27136				0.24186	0.62275				1.03628	0.07493				0.92479	0.42276
			0.44612	0.6239				0.9563	0.12583				-0.95613	0.12687				0.91694	0.17408				0.96607	0.52724				0.98999	0.47031				0.97364	0.07493				0.73262	0.01847
			0.89292	0.27228				0.97116	0.17369				-0.98471	0.17362				0.85308	0.37482				1.06774	0.52724				1.00959	0.0172				1.07889	0.27173				0.50576	0.01847
			0.63327	0.1748				0.96205	0.12583				-0.99277	0.2716				0.81036	0.42297				0.96433	0.77545				1.11825	0.0172				0.81834	0.52951				0.41541	0.01847
			0.7104	0.12582				1.08716	0.22119				-1.00439	0.17362				0.62855	0.72281				0.82841	0.77545				0.90135	0.0172				0.60086	0.67298				0.548	0.17424
			0.82274	0.52848				1.02354	0.27111				-0.99674	0.07394				0.33225	0.77667				0.93369	0.01791				0.96953	0.0172				0.43651	0.72103				0.83317	0.21986
			0.57176	0.6239				1.05555	0.3284				-1.03678	0.07394				0.48416	0.72281				0.94565	0.01791				0.81521	0.0172				0.93779	0.01951				0.65784	0.17424
			0.384	0.77592				1.00007	0.42236				-0.96489	0.07394				0.58232	0.67292				0.95188	0.12748				0.80244	0.0172				0.92522	0.01951				0.73432	0.27098
			0.382	0.72272				1.06463	0.12583				-0.98516	0.22067				0.78257	0.57248				0.95096	0.1733				0.46484	0.12555				1.06063	0.01951				0.77496	0.42276
			0.38268	0.82374				1.13012	0.37304				-0.95808	0.32726				0.64713	0.52848				1.02051	0.2198				0.58827	0.2211				0.83613	0.07493				0.67975	0.52927
			0.58244	0.72272				1.01879	0.527				-0.91227	0.42294				0.79058	0.27039				1.05237	0.27136				0.86271	0.17258				0.87396	0.07493				0.77732	0.57266
			0.86791	0.12582				0.94561	0.5719				-0.79069	0.07394				0.69824	0.07251				1.00336	0.37248				0.87412	0.2211				0.98329	0.17418				0.84391	0.57266
			0.60851	0.37465				0.90537	0.5719				-0.88941	0.07394				0.87258	0.07251				0.73413	0.72122				0.62576	0.2211				0.96948	0.17418				0.80579	0.57266
			0.67599	0.37465				0.56057	0.77485				-1.00811	0.17362				0.90715	0.1263				0.45358	0.82175				0.90414	0.27187				0.97563	0.22113				0.65671	0.72066
			0.78411	0.57412				0.38335	0.77485				-0.7997	0.32726				0.65898	0.22067				0.23868	0.92223				0.5064	0.27187				0.90987	0.22113				0.49452	0.72066
			0.54526	0.52848				0.43945	0.82261				-1.03646	0.01892				0.88593	0.17408				0.9842	0.01791				0.63789	0.37274				0.9606	0.27173				0.23516	0.67271
			0.84822	0.52848				0.91021	0.07043				-0.29808	0.77707				0.95428	0.22067				0.92463	0.62241				0.22337	0.47031				0.96404	0.32702				0.50077	0.62321
			0.78881	0.52848				1.02147	0.07043				-0.9816	0.07394				0.86089	0.32708				0.81433	0.72122				0.53086	0.57217				0.97504	0.37448				0.67119	0.62321
			0.43813	0.6239				1.05752	0.37304				-0.97592	0.07394				0.85116	0.37482				0.75435	0.72122				0.51735	0.57217				1.03434	0.42274				0.38142	0.67271
			0.48348	0.77592				1.00457	0.3284				-0.88167	0.01892				0.71972	0.72281				0.55751	0.87555				0.64566	0.67239				0.92907	0.46954				0.54581	0.57266
			0.51492	0.77592				1.0976	0.37304				-0.78555	0.01892				0.52393	0.77667				0.87171	0.01791				1.03403	0.52759				0.86449	0.42274				0.7837	0.52927
			0.111	0.82374				0.93243	0.5719				-0.73131	0.07394				0.08496	0.87575				0.90571	0.01791				0.52618	0.82322				1.00754	0.57451				0.73273	0.46891
			0.50157	0.77592				0.87989	0.47028				-1.02694	0.01892				0.79177	0.57248				1.04325	0.12748				0.51481	0.67239				0.77875	0.62362				0.73574	0.52927
			0.56538	0.72272				0.94044	0.47028				-1.08328	0.12687				0.79533	0.57248				0.96309	0.32822				0.27851	0.67239				0.60858	0.72103				0.96535	0.12627
			0.70578	0.6239				0.51236	0.82261				-1.03195	0.12687				0.26372	0.77667				1.04337	0.32822				0.72716	0.47031				0.8648	0.72103				0.99833	0.17424
			0.71047	0.6239				0.48417	0.82261				-0.97967	0.12687				0.52343	0.82333				0.95307	0.4697				0.95082	0.27187				0.18817	0.82399				1.05153	0.17424
			0.60526	0.67486				0.41555	0.87686				-0.88828	0.12687				0.78653	0.0182				0.44835	0.87555				0.78904	0.07184				0.99447	0.01951				0.98681	0.12627
			0.6543	0.67486				0.98233	0.01542				-0.76682	0.12687				1.01703	0.27039				0.15135	0.92223				0.64396	0.0172				0.91472	0.01951				0.98958	0.27098
			0.52932	0.72272				1.08685	0.17369				-0.77683	0.32726				0.88158	0.37482				1.06135	0.37248				0.77033	0.27187				1.02048	0.12601				0.75453	0.62321
			0.64621	0.6239				1.11286	0.3284				-1.02535	0.07394				0.83466	0.57248				1.19977	0.4697				0.71661	0.32761				0.90318	0.12601				0.36617	0.67271
			0.81915	0.52848				0.87396	0.6716				-0.96569	0.12687				0.43491	0.82333				0.89132	0.0716				0.57221	0.67239				1.08105	0.17418				0.11784	0.72066
			0.64271	0.22253				0.61424	0.77485				-0.71764	0.52869				0.89662	0.22067				0.99763	0.12748				0.7425	0.67239				0.93253	0.17418				0.86478	0.01847
			0.88448	0.12582				0.55604	0.87686				-1.02841	0.01892				0.95464	0.22067				1.02352	0.12748				0.44067	0.0172				1.00053	0.32702				0.81855	0.01847
			1.01537	0.27228				1.10999	0.27111				-1.0401	0.17362				0.54281	0.57248				1.00909	0.12748				0.79892	0.17258				0.79826	0.52951				0.90835	0.12627
			0.85741	0.27228				0.88503	0.37304				-1.07225	0.17362				0.63973	0.62257				1.01315	0.1733				0.81182	0.32761				0.9496	0.52951				0.85639	0.21986
			0.79337	0.42355				1.11976	0.37304				-1.07357	0.32726				0.40333	0.72281				0.94435	0.67178				0.88521	0.12555				0.78447	0.62362				0.90998	0.27098
			0.84877	0.37465				1.01062	0.47028				-0.97897	0.01892				0.56874	0.77667				1.09032	0.27136				0.8733	0.42196				0.58458	0.77709				0.94362	0.27098
			0.91508	0.0744				0.71455	0.6716				-1.1911	0.12687				0.41213	0.0182				1.09783	0.32822				0.75596	0.27187				0.20736	0.01951				0.92133	0.46891
			0.80694	0.12582				0.38358	0.87686				-0.93417	0.12687				0.65673	0.07251				1.11884	0.42131				0.66262	0.57217				0.56748	0.01951				0.6503	0.62321
			0.85636	0.12582				0.63935	0.87686				-0.85074	0.67274				0.82176	0.1263				1.05563	0.37248				0.9454	0.0172				0.42247	0.01951				0.6007	0.67271
			0.8136	0.12582				0.95548	0.6716				-0.48216	0.87452				0.83306	0.32708				1.15609	0.27136				0.89715	0.0172				0.65973	0.12601				0.62848	0.62321
			0.89692	0.1748				0.91093	0.01542				-0.90501	0.37472				0.82281	0.32708				1.01186	0.57126				0.92508	0.27187				0.71826	0.12601				0.93498	0.01847
			0.81215	0.1748				0.84231	0.12583				-1.21002	0.12687				0.96565	0.32708				0.87005	0.67178				0.94565	0.37274				0.79097	0.12601				1.01555	0.21986
			0.81525	0.1748				0.85893	0.17369				-1.21637	0.17362				0.85669	0.1263				0.69029	0.72122				0.59587	0.42196				0.66438	0.17418				0.57876	0.52927
			1.00724	0.02008				1.04325	0.12583				-0.94201	0.42294				0.86158	0.17408				0.55476	0.77545				0.24206	0.67239				0.84114	0.22113				0.65464	0.62321
			0.85946	0.02008				0.91082	0.17369				-0.73192	0.57328				0.78017	0.32708				1.15511	0.12748				0.75752	0.42196				0.83044	0.22113				0.60301	0.62321
			0.97317	0.0744				0.91539	0.07043				-0.97334	0.01892				0.7378	0.37482				1.15682	0.37248				0.43286	0.57217				0.93355	0.17418				0.46475	0.62321
			0.91087	0.0744				0.96237	0.42236				-0.96553	0.01892				0.69115	0.42297				0.95643	0.52724				0.86383	0.52759				0.88328	0.37448				0.28015	0.62321
			0.90962	0.12582				0.94838	0.527				-1.01884	0.12687				0.64208	0.67292				0.99257	0.62241				0.65703	0.62275				0.88765	0.37448				0.65838	0.72066
			0.98094	0.22253				0.91988	0.527				-1.02655	0.12687				1.04625	0.0182				0.94815	0.62241				0.76887	0.57217				0.88131	0.37448				0.75424	0.77759
			0.98775	0.27228				0.81963	0.5719				-0.84715	0.07394				0.63826	0.1263				0.89079	0.72122				0.5595	0.62275				1.00476	0.42274				0.68317	0.72066
			1.00769	0.32514				0.90537	0.5719				-0.39492	0.77707				0.82774	0.27039				0.72524	0.72122				0.913	0.32761				0.88868	0.52951				0.81437	0.46891
			0.9245	0.1748				0.95554	0.47028				-0.38058	0.07394				0.93491	0.37482				0.5108	0.87555				0.75505	0.42196				0.86443	0.52951				0.64501	0.52927
			1.10166	0.22253				0.41055	0.77485				-0.82121	0.2716				0.64606	0.42297				0.91346	0.1733				0.5595	0.0172				0.86891	0.57451				0.86406	0.12627
			1.04876	0.22253				0.66034	0.77485				-0.65677	0.01892				0.79707	0.52848				1.1186	0.2198				0.33769	0.82322				0.79229	0.57451				0.962	0.32729
			0.85746	0.52848				1.10336	0.22119				-1.05639	0.07394				0.69068	0.57248				1.1365	0.37248				0.7379	0.62275				0.69436	0.62362				0.76316	0.42276
			0.87932	0.52848				0.94605	0.22119				-0.94155	0.01892				0.43348	0.82333				1.13157	0.42131				0.77445	0.47031				0.58216	0.77709				0.76611	0.46891
			0.76114	0.6239				0.88294	0.22119				-1.08404	0.22067				0.42595	0.67292				1.06503	0.67178				0.8514	0.27187				0.92955	0.32702				0.77906	0.52927
			0.73322	0.6239				1.02268	0.3284				-0.99207	0.12687				0.61735	0.57248				1.1629	0.77545				0.70262	0.27187				0.82694	0.22113				0.73536	0.52927
			0.50047	0.72272				0.90423	0.5719				-0.96152	0.22067				0.81716	0.57248				0.81001	0.0716				0.79449	0.2211				0.88787	0.01951				0.528	0.62321
			0.62599	0.77592				0.80468	0.5719				-0.86548	0.52869				0.75025	0.46955				0.89154	0.12748				1.00861	0.27187				1.08559	0.01951				0.4519	0.67271
			0.35986	0.82374				0.87371	0.62283				-1.09178	0.01892				0.76968	0.32708				0.96202	0.1733				0.78171	0.32761				1.09324	0.07493				0.12399	0.72066
			0.42391	0.82374				0.61971	0.6716				-1.00198	0.12687				0.78167	0.17408				0.92573	0.2198				0.72811	0.47031				1.05726	0.12601				0.46792	0.77759
			1.01282	0.0744				0.78109	0.72146				-0.69048	0.37472				0.7953	0.0182				1.00977	0.32822				0.32376	0.72195				1.08347	0.17418				0.8427	0.01847
			0.9516	0.0744				0.55987	0.77485				-0.95835	0.07394				0.77657	0.07251				1.09192	0.4697				0.84063	0.0172				0.99508	0.22113				0.58821	0.12627
			1.06804	0.27228				1.12876	0.12583				-1.00411	0.01892				0.67349	0.07251				0.96731	0.52724				0.43086	0.07184				1.10889	0.37448				0.76779	0.37423
			0.80971	0.52848				1.00655	0.37304				-1.03163	0.01892				0.82322	0.17408				0.99518	0.52724				0.95887	0.07184				0.94772	0.46954				0.80569	0.52927
			0.58459	0.67486				1.15892	0.42236				-0.53707	0.32726				0.85669	0.1263				0.73897	0.67178				0.84008	0.17258				0.99721	0.52951				0.16723	0.01847
			0.42481	0.72272				0.93016	0.527				-1.02602	0.07394				0.99018	0.22067				0.59933	0.77545				1.15073	0.2211				0.90053	0.62362				0.58331	0.072
			0.90779	0.02008				0.79895	0.62283				-0.31904	0.17362				0.7345	0.27039				0.47691	0.77545				0.62114	0.37274				0.81309	0.62362				0.63815	0.072
			0.89562	0.02008				0.1918	0.82261				-0.81066	0.07394				0.84684	0.32708				0.36089	0.01791				0.10598	0.87669				0.26447	0.77709				0.67694	0.072
			1.0267	0.02008				0.90537	0.5719				-0.64672	0.07394				0.90261	0.37482				0.82011	0.01791				1.18051	0.0172				0.98269	0.01951				0.82721	0.52927
			0.8172	0.0744				0.89641	0.37304				-0.85229	0.01892				0.75777	0.67292				0.74558	0.0716				1.03361	0.17258				0.83015	0.01951				0.72148	0.52927
			0.85418	0.0744				0.74671	0.27111				-0.93341	0.01892				1.21551	0.32708				1.00701	0.37248				0.97078	0.47031				0.93248	0.01951				0.35294	0.77759
			0.96902	0.1748				0.96728	0.17369				-1.02272	0.07394				1.14324	0.0182				0.9473	0.4697				0.99148	0.47031				0.84781	0.07493				0.75677	0.072
			0.95541	0.1748				0.93403	0.27111				-1.00794	0.01892				1.06803	0.0182				0.9473	0.4697				0.85895	0.52759				0.8802	0.12601				0.72415	0.37423
			0.9669	0.22253				0.13955	0.72146				-1.03233	0.01892				0.84631	0.17408				0.70322	0.72122				0.89807	0.62275				1.06883	0.17418				0.78846	0.46891
			0.90173	0.22253				0.28522	0.72146				-1.12128	0.01892				0.73931	0.52848				0.87586	0.01791				0.5782	0.67239				0.89604	0.17418				0.40283	0.52927
			0.95094	0.27228				0.86558	0.5719				-0.98182	0.01892				0.59054	0.77667				1.08648	0.2198				0.97864	0.12555				0.91329	0.22113				0.57094	0.57266
			0.96011	0.32514				1.09973	0.17369				-1.01204	0.01892				0.52494	0.87575				0.91106	0.27136				0.85174	0.37274				0.9159	0.27173				0.50978	0.72066
			0.97283	0.37465				0.77651	0.07043				-0.95635	0.17362				0.85011	0.0182				0.91648	0.37248				0.86593	0.27187				0.92431	0.27173				0.1347	0.77759
			1.03372	0.42355				1.17515	0.01542				-0.68221	0.22067				0.88593	0.17408				0.60233	0.72122				0.61116	0.47031				0.99143	0.17418				0.93277	0.01847
			0.92513	0.47082				0.90446	0.12583				-0.74493	0.2716				0.77858	0.32708				0.34155	0.82175				0.87746	0.52759				0.77474	0.52951				0.97891	0.072
			0.86398	0.42355				0.95885	0.3284				-1.02263	0.22067				0.84005	0.46955				0.69468	0.0716				0.5823	0.67239				0.79305	0.62362				0.34241	0.52927
			0.99468	0.57412				1.00842	0.42236				-0.88355	0.01892				0.74525	0.46955				0.79587	0.1733				0.62389	0.57217				0.77005	0.62362				0.71	0.52927
			0.76207	0.6239				1.06414	0.47028				-0.975	0.01892				0.85953	0.52848				0.70498	0.52724				0.05119	0.77464				0.64431	0.72103				0.80644	0.37423
			0.59226	0.72272				0.88946	0.37304				-0.98341	0.01892				0.51941	0.52848				0.51007	0.72122				0.61632	0.67239				0.49898	0.72103				0.78592	0.52927
			0.84161	0.72272				0.98869	0.07043				-1.05783	0.07394				0.58069	0.57248				0.225	0.82175				0.82002	0.52759				0.41655	0.77709				0.39178	0.62321
			0.18738	0.82374				0.98681	0.07043				-1.03111	0.01892				0.68458	0.62257				0.41588	0.77545				0.9148	0.42196				0.3766	0.82399				0.46644	0.62321
			0.96265	0.02008				0.94471	0.17369				-1.20102	0.07394				0.46685	0.87575				0.78749	0.01791				0.39758	0.2211				0.64947	0.67298				0.79127	0.12627
			0.88546	0.02008				1.0049	0.17369				-1.10717	0.12687				0.79965	0.62257				0.80141	0.01791				0.99273	0.07184				0.9413	0.52951				0.58284	0.21986
			0.99956	0.12582				0.87505	0.27111				-0.67733	0.01892				0.79681	0.46955				0.82916	0.01791				0.84695	0.27187				1.02598	0.46954				0.26817	0.21986
			0.88466	0.12582				0.80976	0.42236				-1.08127	0.17362				0.16243	0.87575				0.88931	0.12748				0.90954	0.27187				0.94708	0.42274				0.65591	0.21986
			1.06536	0.1748				0.93016	0.527				-0.91414	0.22067				0.33286	0.82333				0.8229	0.12748				0.86432	0.42196				1.00235	0.42274				0.69985	0.42276
			0.91899	0.1748				0.99875	0.5719				-1.06876	0.07394				0.78517	0.57248				0.89521	0.1733				0.81684	0.47031				0.93636	0.37448				0.44579	0.67271
			0.99645	0.32514				0.39713	0.87686				-1.11597	0.07394				0.72679	0.46955				1.00764	0.37248				0.63431	0.62275				0.93636	0.37448				0.78499	0.27098
			0.78985	0.52848				0.64224	0.07043				-1.30105	0.17362				0.86532	0.46955				0.93953	0.42131				0.50398	0.72195				1.06018	0.27173				0.73096	0.46891
			0.93959	0.52848				0.59217	0.07043				-0.97513	0.07394				0.81905	0.46955				0.88261	0.57126				0.74778	0.42196				0.99478	0.27173				0.17878	0.67271
			0.76767	0.6239				0.78936	0.27111				-1.03043	0.22067				0.90008	0.37482				0.82011	0.01791				0.87056	0.42196				0.99738	0.22113				0.68483	0.17424
			0.57398	0.77592				0.78276	0.5719				-0.85777	0.01892				0.96621	0.46955				0.82011	0.01791				0.66856	0.52759				0.98455	0.01951				0.6838	0.21986
			0.20072	0.02008				0.78124	0.6716				-1.07573	0.22067				0.91665	0.22067				0.95654	0.1733				0.28288	0.72195				1.03757	0.22113				0.7046	0.27098
			0.54932	0.02008				0.6731	0.72146				-1.14579	0.07394				0.9037	0.22067				0.87908	0.32822				0.32813	0.72195				0.93618	0.22113				0.49555	0.42276
			0.40895	0.02008				0.95109	0.01542				-1.10681	0.32726				1.01434	0.0182				0.8197	0.57126				0.65664	0.62275				0.98754	0.46954				0.78495	0.42276
			0.64621	0.12582				0.96944	0.07043				-1.08024	0.07394				0.82951	0.07251				0.7952	0.57126				0.79258	0.42196				0.62391	0.57451				0.57432	0.52927
			0.70354	0.12582				1.10027	0.22119				-1.04712	0.12687				0.34781	0.82333				0.39594	0.77545				0.83398	0.42196				0.59927	0.67298				0.37471	0.67271
			0.77475	0.12582				1.12717	0.27111				-0.69755	0.07394				0.30032	0.82333				0.53216	0.77545				0.87128	0.32761				0.10977	0.82399				0.15487	0.72066
			0.65474	0.1748				1.12972	0.27111				-0.92558	0.22067				0.75465	0.52848				0.42854	0.82175				0.81361	0.27187				0.50993	0.77709				0.99896	0.12627
			0.83361	0.22253				0.96237	0.42236				-1.13435	0.01892				0.75504	0.52848				0.32646	0.87555				0.91119	0.32761				0.71702	0.52951				0.20186	0.32729
			0.82302	0.22253				0.70834	0.6716				-1.06424	0.17362				0.7193	0.42297				0.31441	0.82175				0.69793	0.17258				0.84398	0.32702				0.57378	0.52927
			0.92	0.1748				0.2863	0.77485				-0.89633	0.32726				0.93491	0.37482				0.79631	0.01791				0.93414	0.0172				0.54355	0.32702				0.3623	0.72066
			0.88127	0.37465				0.90446	0.12583									0.83684	0.37482				0.82011	0.01791				1.04783	0.07184				0.87432	0.27173				0.46758	0.12627
			0.88563	0.37465				1.08421	0.17369									0.83187	0.27039				0.94998	0.12748				0.88775	0.12555				0.93601	0.22113				0.74114	0.17424
			0.87931	0.37465				1.01026	0.3284									0.73231	0.22067				1.04815	0.1733				1.04894	0.12555				0.8632	0.22113				0.82543	0.21986
			1.00416	0.42355				0.80021	0.5719									0.95024	0.1263				0.97726	0.2198				1.17562	0.0172				0.85145	0.42274				0.81042	0.32729
			0.87932	0.52848				0.78109	0.72146									0.82782	0.0182				0.93514	0.2198				0.90909	0.2211				0.93355	0.17418				0.89494	0.37423
			0.85532	0.52848				1.03694	0.07043									0.824	0.0182				0.95128	0.27136				0.82145	0.32761				1.03816	0.07493				0.84863	0.42276
			0.85783	0.57412				0.97271	0.17369									0.48565	0.0182				0.95355	0.32822				0.67918	0.62275				0.91173	0.01951				0.72029	0.37423
			0.78218	0.57412				0.96237	0.42236									0.6723	0.0182				0.9473	0.4697				0.61864	0.77464				0.88168	0.01951				0.82926	0.37423
			0.67948	0.6239				0.88074	0.527									0.02812	0.82333				0.81735	0.52724				0.73163	0.62275				1.00937	0.22113				0.78466	0.52927
			0.5716	0.77592				0.8572	0.5719									0.46716	0.82333				0.72785	0.62241				0.70988	0.62275				1.0846	0.22113				0.75969	0.57266
			0.92575	0.32514				0.72915	0.5719									0.47601	0.72281				0.8481	0.57126				0.94737	0.32761				0.96133	0.32702				0.5932	0.67271
			0.81954	0.22253				0.55406	0.6716									0.38963	0.72281				0.9834	0.62241				0.93215	0.27187				0.90924	0.46954				0.49294	0.72066
			0.85946	0.02008				0.38202	0.72146									0.53353	0.57248				0.64703	0.77545				1.00251	0.17258				0.85951	0.57451				0.46851	0.77759
			1.05086	0.02008				0.74267	0.47028									0.97358	0.0182				0.49175	0.77545				0.52249	0.17258				0.94234	0.01951				0.59303	0.77759
			1.06849	0.0744				0.38418	0.82261									0.47001	0.0182				0.38919	0.77545				0.81482	0.0172				0.92289	0.01951				0.18525	0.82305
			1.03558	0.12582				0.78109	0.72146									0.758	0.0182				0.44089	0.87555				1.01912	0.0172				0.90358	0.01951				0.18618	0.67271
			1.06775	0.1748				0.82683	0.6716									1.20346	0.22067				0.76896	0.01791				0.89834	0.07184				0.85774	0.01951				0.28675	0.46891
			0.98618	0.22253				0.83319	0.62283									1.01737	0.22067				0.63003	0.01791				0.7593	0.17258				0.91187	0.07493				0.72189	0.32729
			1.10637	0.37465				1.0037	0.47028									1.05133	0.32708				0.88285	0.12748				0.91156	0.27187				1.00741	0.12601				0.89833	0.01847
			0.9437	0.47082				0.95588	0.27111									0.88919	0.32708				0.77067	0.42131				0.62894	0.27187				0.95334	0.17418				0.83344	0.17424
			0.98669	0.52848				0.93771	0.22119									0.78061	0.52848				0.79563	0.62241				0.82523	0.32761				1.02875	0.32702				0.8327	0.17424
			0.88124	0.6239				0.94622	0.12583									0.76735	0.62257				0.60102	0.72122				0.44961	0.32761				0.92198	0.32702				0.60482	0.32729
			0.79567	0.6239				0.7567	0.12583									0.82171	0.72281				0.64624	0.77545				0.68803	0.37274				0.94394	0.37448				0.6321	0.46891
			0.25968	0.77592				0.99269	0.01542									0.52643	0.67292				0.3943	0.87555				0.51047	0.62275				0.90185	0.37448				0.47808	0.62321
			0.95125	0.02008				1.1328	0.42236									0.70521	0.62257				0.7943	0.01791				0.18271	0.77464				0.83462	0.57451				0.47825	0.67271
			0.80359	0.02008				0.85442	0.5719									0.86782	0.42297				0.91489	0.01791				1.12357	0.27187				0.69079	0.57451				0.98013	0.01847
			0.90265	0.02008				0.85992	0.6716									0.65201	0.32708				0.91253	0.01791				0.71474	0.0172				0.79393	0.57451				0.88585	0.072
			0.82862	0.0744				0.85597	0.01542									0.96821	0.17408				0.89271	0.0716				1.02992	0.0172				0.58879	0.67298				0.85083	0.42276
			0.86216	0.12582				0.92897	0.07043									0.99263	0.17408				1.00417	0.42131				0.9282	0.12555				0.61384	0.72103				0.27522	0.67271
			1.05332	0.1748				1.12139	0.37304									0.79814	0.1263				0.92303	0.52724				1.1078	0.17258				0.28994	0.875				0.72926	0.01847
			0.88304	0.1748				0.13504	0.77485									1.00431	0.0182				0.52084	0.77545				0.828	0.2211				0.51486	0.72103				0.74688	0.21986
			0.90512	0.22253				0.6818	0.01542									1.44539	0.0182				0.19903	0.82175				0.75295	0.32761				0.59519	0.52951				0.73564	0.46891
			0.90669	0.27228				0.7893	0.01542									0.7965	0.42297				0.66776	0.0716				0.95292	0.32761				0.78132	0.52951				0.84883	0.52927
			0.91502	0.27228				0.94498	0.22119									0.8541	0.42297				0.87451	0.12748				0.70302	0.42196				0.90082	0.42274				0.62639	0.72066
			0.97705	0.1748				0.95885	0.3284									0.94322	0.37482				0.93837	0.42131				0.2458	0.47031				0.86908	0.22113				0.57569	0.01847
			0.76657	0.52848				0.95172	0.62283									0.74408	0.37482				0.74591	0.57126				0.38623	0.42196				0.51794	0.01951				0.64596	0.12627
			0.77606	0.6239				0.87266	0.6716									0.89923	0.37482				0.48075	0.72122				0.33348	0.52759				1.0266	0.12601				0.61668	0.17424
			0.75356	0.6239				1.12939	0.12583									0.95863	0.27039				0.53246	0.77545				0.74084	0.52759				1.01411	0.12601				0.85478	0.21986
			0.62703	0.72272				1.04754	0.37304									0.85345	0.27039				0.4484	0.77545				0.6495	0.12555				1.06136	0.07493				0.83762	0.32729
			0.4856	0.72272				0.8848	0.527									0.30428	0.77667				0.04846	0.01791				0.62821	0.12555				1.07525	0.32702				0.90532	0.32729
			0.409	0.77592				0.43498	0.72146									0.59234	0.72281				0.47239	0.01791				0.71288	0.2211				0.97452	0.37448				0.76432	0.37423
			0.37503	0.82374				0.76219	0.01542									0.71749	0.57248				0.77082	0.01791				0.45336	0.52759				0.90189	0.42274				0.29202	0.77759
			0.63189	0.67486				1.00257	0.3284									0.70432	0.67292				0.87252	0.1733				0.76975	0.07184				0.95887	0.42274				0.66489	0.01847
			0.93138	0.52848				0.87864	0.3284									0.53696	0.67292				0.74682	0.32822				0.71205	0.17258				0.86731	0.62362				0.71766	0.42276
			1.02163	0.47082				0.92401	0.5719									0.7196	0.52848				0.51973	0.72122				0.8472	0.2211				0.62277	0.72103				0.84386	0.46891
			0.94651	0.42355				0.86214	0.5719									0.81032	0.37482				0.60462	0.72122				0.99701	0.32761				0.85753	0.01951				0.57966	0.62321
			1.00174	0.42355				0.76003	0.12583									0.87198	0.22067				0.73565	0.1733				0.86545	0.52759				0.90663	0.12601				0.53502	0.72066
			0.93424	0.37465				0.89136	0.17369									0.81168	0.07251				0.75718	0.2198				0.78021	0.52759				1.11794	0.12601				1.05074	0.01847
			0.93424	0.37465				0.73651	0.22119									0.88415	0.0182				0.80316	0.37248				0.80303	0.57217				0.81343	0.17418				0.89754	0.01847
			1.04951	0.27228				0.76674	0.27111									0.82835	0.0182				0.79115	0.37248				0.63613	0.0172				0.94485	0.37448				1.07946	0.32729
			0.98477	0.27228				0.89382	0.47028									0.72188	0.0182				0.84191	0.52724				0.98352	0.27187				0.7506	0.57451				1.02827	0.32729
			0.98846	0.22253				0.33931	0.77485									0.49551	0.0182				0.87412	0.4697				0.71994	0.57217				0.72221	0.72103				0.69664	0.57266
			0.95305	0.02008				0.94498	0.22119									0.60575	0.0182				0.67892	0.62241				0.48288	0.62275				0.36344	0.72103				0.8379	0.62321
			1.02828	0.22253				1.07156	0.27111									0.88135	0.0182				0.55281	0.62241				0.54114	0.67239				0.46333	0.01951				0.55766	0.67271
			0.9278	0.22253				1.00797	0.27111									0.79362	0.07251				0.57483	0.62241				0.82576	0.27187				0.87224	0.01951				0.39138	0.77759
			0.98335	0.47082				1.00406	0.42236									0.86332	0.07251				0.77386	0.01791				0.84513	0.42196				0.97348	0.12601				0.96091	0.01847
			0.61595	0.57412				0.6366	0.6716									0.7966	0.17408				0.94277	0.01791				0.77096	0.52759				0.87793	0.07493				0.97489	0.21986
			0.60877	0.6239				0.2754	0.82261									0.86708	0.17408				0.89163	0.2198				0.46525	0.62275				0.86985	0.01951				0.9636	0.37423
			0.10931	0.82374				1.14831	0.01542									0.6539	0.37482				0.88077	0.32822				0.7429	0.52759				0.97132	0.17418				0.87105	0.42276
			0.50069	0.77592				0.95302	0.01542									0.74451	0.46955				0.85793	0.37248				0.52104	0.67239				0.91219	0.37448				0.75146	0.57266
			0.70946	0.52848				0.95492	0.01542									0.36522	0.92334				0.90997	0.57126				1.03477	0.32761				0.92167	0.37448				0.79117	0.62321
			0.84054	0.32514				1.17403	0.07043									0.5979	0.57248				0.80613	0.62241				1.02022	0.32761				0.85905	0.46954				0.59696	0.67271
			0.54134	0.32514				1.03242	0.17369									0.77502	0.46955				0.57878	0.72122				1.08139	0.32761				0.87068	0.46954				0.28981	0.72066
			0.86553	0.27228				1.16821	0.27111									0.89037	0.37482				0.50228	0.82175				0.43822	0.57217				0.82487	0.62362				0.22781	0.77759
			0.92764	0.22253				1.11569	0.3284									0.78804	0.27039				0.42879	0.87555				0.71193	0.07184				0.26248	0.77709				0.23871	0.87559
			0.85548	0.22253				1.23125	0.42236									0.77942	0.27039				0.65292	0.82175				0.94987	0.37274				0.64416	0.77709				0.50415	0.01847
			0.85094	0.42355				1.01632	0.37304									0.75428	0.22067				0.50981	0.82175				0.79924	0.42196				0.5867	0.01951				0.36758	0.12627
			0.92	0.1748				0.89598	0.5719									1.05499	0.22067				0.6212	0.77545				0.68087	0.52759				0.71261	0.12601				0.48679	0.072
			1.01466	0.0744				0.27199	0.6716									0.51858	0.77667				0.84873	0.62241				0.98091	0.62275				0.86061	0.12601				0.70255	0.17424
			0.88256	0.02008				0.62707	0.62283									0.46946	0.77667				1.02589	0.37248				-0.35185	0.72195				0.77937	0.27173				0.24922	0.17424
			0.85347	0.02008				1.00858	0.42236									0.88593	0.17408				0.96849	0.37248				-0.63038	0.62275				0.9255	0.42274				0.86603	0.17424
			1.00034	0.22253				0.95456	0.01542									0.83066	0.17408				0.92093	0.32822				-0.55956	0.57217				0.8845	0.37448				0.78216	0.27098
			1.0749	0.22253				0.90293	0.01542									0.92378	0.17408				0.88738	0.27136				-0.8712	0.37274				0.87021	0.42274				1.077	0.32729
			0.95741	0.32514				0.81196	0.01542									0.86213	0.0182				0.85019	0.0716				-1.03958	0.0172				0.73176	0.62362				0.77525	0.32729
			0.90538	0.47082				0.92868	0.07043									0.89519	0.07251				0.80307	0.01791				-0.95381	0.0172				1.06071	0.01951				0.10293	0.37423
			0.84855	0.57412				0.90446	0.12583									0.58407	0.0182				0.8462	0.01791				-0.9571	0.12555				0.94847	0.01951				0.81632	0.37423
			0.91219	0.02008				1.10476	0.12583									0.35383	0.0182				0.9217	0.0716				-0.73766	0.2211				0.99659	0.01951				0.67933	0.42276
			0.89336	0.02008				0.94498	0.22119									-0.18501	0.72281				0.95344	0.1733				-0.74633	0.37274				1.07652	0.12601				0.69114	0.52927
			0.87467	0.02008				0.73239	0.527									-0.67625	0.62257				0.99461	0.27136				-0.84385	0.27187				0.84948	0.12601				0.54408	0.46891
			0.8303	0.02008				0.81137	0.527									-0.35185	0.82333				0.95128	0.27136				-0.80799	0.42196				1.00204	0.27173				0.79229	0.21986
			0.89123	0.0744				0.49081	0.72146									-0.49801	0.77667				0.88037	0.4697				-0.29168	0.0172				0.98367	0.27173				0.95494	0.27098
			0.98676	0.12582				0.49308	0.77485									-0.51806	0.62257				0.7833	0.57126				-0.56462	0.2211				0.97811	0.32702				0.83981	0.72066
			0.93951	0.1748				0.90705	0.22119									-0.78763	0.57248				0.81425	0.57126				-0.72411	0.07184				1.07972	0.42274				0.83642	0.72066
			1.02455	0.32514				0.92372	0.47028									-0.40307	0.0182				0.40471	0.72122				-0.67608	0.17258				0.99616	0.07493				0.56365	0.57266
			0.91822	0.32514				0.97133	0.527									-0.74776	0.07251				0.61474	0.72122				-0.98123	0.17258				0.9899	0.12601				0.92578	0.21986
			0.9418	0.37465				0.93016	0.527									--	--				0.72709	0.01791				-0.99701	0.27187				0.95299	0.17418				0.5784	0.52927
			0.8998	0.37465				0.82683	0.6716									-0.60135	0.37482				0.85019	0.0716				-0.92396	0.47031				0.95013	0.17418				0.4667	0.62321
			0.82397	0.57412				0.37051	0.82261									-0.74771	0.32708				0.83137	0.1733				-0.29566	0.82322				0.97355	0.22113				0.20801	0.77759
			0.68198	0.57412				0.91414	0.17369									-0.58495	0.22067				0.82814	0.52724				-1.01837	0.0172				0.9521	0.22113				0.86478	0.01847
			0.7838	0.57412				1.01512	0.22119									-0.73576	0.27039				0.8132	0.62241				-1.06004	0.12555				0.84602	0.42274				0.58333	0.072
			0.57286	0.67486				0.99233	0.22119									-0.82645	0.27039				0.53929	0.72122				-0.07373	0.17258				0.77819	0.46954				0.82033	0.42276
			0.59738	0.72272				0.93016	0.527									-0.60103	0.32708				0.54841	0.72122				-0.95292	0.32761				0.59846	0.52951				0.93952	0.52927
			0.29259	0.87493				0.90537	0.5719									-0.87529	0.67292				0.346	0.77545				-0.80551	0.52759				0.96277	0.52951				0.68182	0.57266
			0.50106	0.72272				0.67439	0.6716									-0.89439	0.42297				0.88275	0.0716				-0.69258	0.62275				0.75961	0.67298				0.94022	0.12627
			0.58891	0.52848				0.31145	0.01542									-0.20025	0.62257				0.99716	0.27136				-0.61758	0.62275				0.99026	0.37448				1.12058	0.37423
			0.77309	0.52848				0.86169	0.12583									-0.34381	0.62257				0.86633	0.42131				-0.3626	0.72195				0.86923	0.42274				0.6448	0.67271
			0.90028	0.42355				0.82805	0.527									-0.50421	0.67292				1.03238	0.32822				-0.6264	0.72195				0.86188	0.46954				0.78024	0.01847
			0.8613	0.22253				0.85778	0.5719									-0.06815	0.82333				0.69198	0.67178				-0.97703	0.0172				0.88899	0.46954				0.70609	0.01847
			0.50137	0.02008				0.92169	0.01542									-0.10883	0.82333				0.81204	0.67178				-0.81879	0.0172				0.84394	0.46954				0.76525	0.21986
			1.00555	0.12582				0.75842	0.01542									-0.2184	0.82333				0.47561	0.77545				-0.88249	0.12555				0.65005	0.72103				0.88585	0.072
			0.99332	0.12582				0.8062	0.01542									-0.60703	0.22067				0.8706	0.01791				-0.77645	0.27187				0.54987	0.72103				0.8512	0.072
			1.03733	0.0744				0.80748	0.07043									-0.91457	0.22067				1.01782	0.32822				-0.85837	0.32761				0.52778	0.72103				0.65318	0.46891
			1.07087	0.32514				0.98869	0.07043									-0.58004	0.52848				1.07688	0.32822				-0.84503	0.37274				0.40996	0.77709				0.98305	0.072
			0.97231	0.37465				1.01787	0.3284									-0.57572	0.57248				0.64688	0.67178				-0.60118	0.32761				0.3796	0.92302				1.18072	0.01847
			0.90135	0.42355				0.79684	0.42236									-0.25595	0.67292				0.55686	0.77545				-0.64067	0.57217				0.94681	0.01951				0.30712	0.67271
			0.9583	0.42355				0.90056	0.47028									-0.221	0.62257				0.14963	0.82175				-0.7541	0.57217				0.86684	0.07493				0.70163	0.62321
			0.84873	0.6239				0.69715	0.5719									-0.42697	0.62257				0.13212	0.82175				-0.65196	0.57217				0.99627	0.07493				0.48287	0.01847
			0.60608	0.72272				1.0206	0.27111									-0.51195	0.67292				0.85791	0.01791				-0.82859	0.0172				1.04162	0.07493				0.72177	0.01847
			0.83009	0.02008				1.00275	0.3284									-0.66319	0.0182				0.91346	0.1733				-0.91427	0.07184				0.61911	0.42274				0.86478	0.01847
			0.88804	0.12582				0.71999	0.47028									-0.6433	0.32708				0.89811	0.52724				-0.71025	0.0172				0.78609	0.01951				0.76643	0.01847
			1.09502	0.12582				0.74847	0.5719									-0.81045	0.37482				0.71258	0.62241				-1.05862	0.17258				0.87149	0.01951				0.80996	0.27098
			0.80162	0.1748				1.14739	0.01542									-0.63271	0.42297				0.64348	0.72122				-1.21852	0.27187				0.93174	0.01951				0.71024	0.32729
			0.94271	0.37465				0.85495	0.12583									-0.8942	0.52848				0.49657	0.82175				-0.66987	0.0172				0.80765	0.07493				0.9096	0.46891
			0.74102	0.57412				0.91807	0.22119									-0.74068	0.52848				1.01137	0.2198				-0.61713	0.62275				1.00765	0.12601				0.78599	0.52927
			0.70285	0.72272				1.0687	0.27111									-0.50048	0.67292				1.33327	0.32822				-0.45267	0.67239				0.96161	0.07493				0.68381	0.32729
			0.3537	0.72272				0.65287	0.62283									-0.73389	0.17408				1.23867	0.42131				-1.08482	0.0172				0.85159	0.12601				0.79726	0.12627
			0.4485	0.02008				0.98447	0.01542									-0.67468	0.17408				1.35274	0.52724				-1.00881	0.0172				1.06521	0.17418				0.89463	0.072
			0.84434	0.02008				0.78664	0.12583									-0.82621	0.27039				0.31324	0.87555				-0.78598	0.27187				0.91022	0.22113				0.68807	0.17424
			0.95352	0.12582				0.91244	0.27111									-0.79912	0.37482				0.73473	0.01791				-0.65485	0.32761				0.88938	0.17418				0.82495	0.17424
			0.85806	0.0744				0.95307	0.47028									-0.77764	0.52848				0.73428	0.0716				-0.6268	0.52759				1.01648	0.27173				0.73092	0.42276
			0.84202	0.02008				0.78877	0.42236									-0.66089	0.57248				0.34881	0.12748				-0.47172	0.67239				0.94398	0.37448				0.73556	0.37423
			0.95722	0.1748				0.58824	0.527									-0.88593	0.17408				1.10344	0.2198				-0.49145	0.72195				0.89509	0.42274				0.50309	0.37423
			0.91012	0.37465				0.72636	0.62283									-0.83957	0.42297				0.72596	0.27136				-0.46322	0.67239				0.87075	0.46954				0.66728	0.52927
			0.91958	0.37465				0.86759	0.527									-0.67301	0.62257				0.92758	0.27136				-0.81265	0.12555				1.03883	0.42274				0.58851	0.62321
			0.85541	0.47082				0.93991	0.07043									-0.22899	0.72281				0.88363	0.4697				-0.84182	0.2211				0.97512	0.62362				0.61799	0.57266
			0.86699	0.47082				0.91248	0.07043									-0.71891	0.57248				0.86274	0.57126				-0.95685	0.27187				0.89925	0.62362				0.38167	0.67271
			0.8072	0.6239				0.95949	0.12583									-0.18769	0.82333				0.76321	0.67178				-0.73005	0.27187				0.73856	0.72103				0.69437	0.52927
			0.25772	0.77592				0.74783	0.12583									-0.63802	0.07251				0.40367	0.87555				-0.71094	0.32761				0.12691	0.92302				0.77504	0.42276
			0.57446	0.82374				1.01634	0.37304									-0.85985	0.32708				0.20557	0.92223				-0.76574	0.32761				0.99392	0.01951				-0.07464	0.82305
			0.56793	0.02008				0.89643	0.42236									-0.75984	0.52848				0.5355	0.77545				-0.72063	0.57217				0.89909	0.17418				-0.32773	0.67271
			0.698	0.12582				1.09105	0.47028									-0.72941	0.46955				0.57344	0.77545				-0.67258	0.57217				1.12703	0.27173				-0.54993	0.67271
			0.84296	0.12582				0.69754	0.72146									-0.84426	0.52848				0.93413	0.42131				-0.48106	0.77464				1.07389	0.37448				-0.79519	0.62321
			0.77153	0.27228				0.58687	0.77485									-0.44342	0.77667				0.93514	0.2198				-0.72239	0.47031				0.85937	0.57451				-0.75221	0.57266
			0.92495	0.42355				0.56681	0.82261									-0.43513	0.52848				0.79933	0.1733				-0.90172	0.0172				0.80087	0.72103				-0.81894	0.46891
			0.88249	0.37465				0.92829	0.01542									-0.43033	0.52848				0.51215	0.01791				-0.55844	0.42196				0.48034	0.82399				-0.82196	0.42276
			0.86969	0.42355				0.85469	0.12583									-0.13393	0.72281				0.63153	0.01791				-0.77857	0.52759				1.09597	0.01951				-0.72021	0.37423
			0.71609	0.6239				1.14693	0.22119									-0.63998	0.62257				0.31993	0.01791				-0.57732	0.62275				0.99959	0.07493				-0.76308	0.21986
			1.02677	0.02008				0.91688	0.37304									-0.58504	0.67292				0.96849	0.37248				-0.62279	0.67239				0.94882	0.17418				-0.69318	0.32729
			0.91813	0.02008				1.04183	0.47028									-0.87806	0.62257				0.96332	0.42131				-0.6168	0.62275				1.00392	0.46954				-0.75546	0.37423
			0.9647	0.02008				0.95554	0.47028									-0.88341	0.27039				0.89005	0.52724				-0.46233	0.67239				0.92979	0.52951				-0.67008	0.62321
			1.05445	0.12582				0.92253	0.47028									-0.75694	0.46955				0.54629	0.87555				-0.15322	0.72195				0.96247	0.57451				-0.68085	0.67271
			0.83206	0.12582				0.69967	0.5719									-0.59211	0.57248				0.58016	0.72122				-0.63285	0.57217				1.02032	0.52951				-0.48223	0.77759
			0.99197	0.27228				0.06365	0.82261									-0.529	0.67292				0.44853	0.72122				-0.97451	0.17258				0.90709	0.57451				-0.4539	0.77759
			0.97378	0.27228				1.12939	0.12583									-0.4611	0.67292				0.82371	0.52724				-0.95895	0.12555				0.31271	0.875				-0.41248	0.77759
			0.97413	0.32514				0.95588	0.27111									-0.74182	0.57248				0.85375	0.4697				-0.99884	0.0172				0.3007	0.875				-0.48469	0.72066
			1.07907	0.42355				0.84749	0.3284									-0.89602	0.52848				1.00697	0.37248				-0.95489	0.0172				0.99433	0.12601				-0.51495	0.72066
			0.97361	0.0744				0.80079	0.3284									-1.00479	0.46955				0.81927	0.2198				-0.96992	0.0172				0.95374	0.17418				-0.81483	0.27098
			0.9696	0.12582				0.83852	0.47028									-0.87867	0.32708				0.8946	0.2198				-0.86168	0.12555				1.02865	0.12601				-0.79833	0.32729
			0.93916	0.1748				0.74163	0.62283									-0.61979	0.37482				1.00683	0.1733				-0.82572	0.12555				0.85116	0.32702				-0.81636	0.37423
			0.93634	0.1748				0.75601	0.527									-0.36741	0.42297				0.68435	0.12748				-0.69546	0.17258				0.67124	0.46954				-0.69943	0.072
			0.96484	0.22253				0.82774	0.07043									-0.30106	0.42297				0.89111	0.0716				-0.60764	0.27187				0.66432	0.62362				-0.80398	0.12627
			0.94358	0.22253				0.91089	0.07043									-0.82464	0.22067				0.85742	0.01791				-0.76169	0.2211				0.86513	0.01951				-0.74571	0.072
			0.84551	0.42355				0.87901	0.07043									-0.71687	0.0182				0.88108	0.01791				-0.73021	0.27187				0.99344	0.01951				-0.46859	0.01847
			0.77489	0.47082				1.01967	0.27111									-0.25917	0.07251				0.85019	0.0716				-0.69409	0.37274				1.00885	0.07493				-0.79839	0.072
			0.59215	0.52848				1.0394	0.527									-0.78339	0.37482				1.02084	0.1733				-0.75472	0.42196				1.05259	0.12601				-0.73799	0.01847
			0.95262	0.52848				0.6861	0.72146									-0.73911	0.42297				0.98571	0.2198				-0.57169	0.52759				0.99031	0.17418				-0.81339	0.072
			0.73906	0.67486				0.52105	0.82261									-0.72091	0.42297				1.04033	0.4697				-0.53795	0.57217				1.08051	0.17418				-0.79425	0.46891
			0.98801	0.37465				0.96907	0.01542									-0.67903	0.46955				0.8557	0.62241				-0.43644	0.57217				1.10163	0.37448				-0.88337	0.57266
			0.86871	0.42355				0.83741	0.527									-0.44703	0.67292				0.7757	0.67178				-0.55121	0.57217				0.94703	0.46954				-1.0413	0.52927
			0.85823	0.47082				0.75131	0.527									-0.52718	0.72281				0.78818	0.72122				-0.37732	0.67239				0.95364	0.52951				-0.21537	0.87559
			0.88522	0.47082				0.76729	0.6716									-0.29393	0.72281				0.68747	0.72122				-0.34393	0.67239				0.88052	0.57451				-0.51713	0.67271
			0.84036	0.47082				0.92971	0.01542									-0.80066	0.0182				0.45788	0.82175				-0.08885	0.72195				0.81326	0.62362				-0.62947	0.67271
			0.63262	0.72272				0.62414	0.17369									-0.54275	0.37482				0.91046	0.01791				-0.44684	0.67239				0.28282	0.77709				-0.64265	0.67271
			0.53513	0.72272				0.90858	0.22119									-0.42751	0.52848				0.84968	0.12748				-0.21376	0.82322				0.44316	0.01951				-0.74437	0.57266
			0.51362	0.72272				0.82559	0.22119									-0.44556	0.62257				0.70217	0.12748				-0.48799	0.72195				0.55318	0.01951				-0.83033	0.46891
			0.3656	0.82374				0.85747	0.47028									-0.49261	0.67292				0.79756	0.2198				-0.71169	0.52759				0.69112	0.01951				-0.78067	0.37423
			0.40039	0.92409				0.59202	0.62283									-1.04374	0.22067				0.79871	0.57126				-0.68496	0.52759				0.80947	0.12601				-0.82951	0.37423
			0.91652	0.02008				0.5843	0.62283									-0.78708	0.22067				0.73515	0.67178				-0.30098	0.72195				0.7348	0.12601				-0.91282	0.37423
			0.84722	0.0744				0.80842	0.62283									-0.66369	0.32708				0.5825	0.72122				-0.54063	0.62275				0.86081	0.12601				-0.80336	0.21986
			0.97372	0.0744				0.76753	0.6716									-0.76326	0.42297				0.76154	0.01791				-0.44103	0.57217				0.6562	0.17418				-0.61382	0.27098
			1.01804	0.0744				0.46355	0.82261									-0.81533	0.42297				0.90068	0.12748				-0.85328	0.42196				0.89484	0.22113				-1.0665	0.17424
			0.61874	0.42355				-0.11513	0.82261									-0.62198	0.42297				0.76543	0.12748				-0.73121	0.42196				0.99383	0.22113				-0.90949	0.27098
			0.76094	0.02008				-0.36442	0.82261									-0.51002	0.46955				0.86427	0.1733				-0.75584	0.32761				0.93961	0.22113				-0.25998	0.77759
			0.84361	0.02008				-0.16242	0.82261									-0.75041	0.52848				0.79632	0.2198				-0.98816	0.0172				0.84761	0.22113				-0.538	0.72066
			0.90193	0.02008				-0.49254	0.77485									-0.58393	0.57248				0.78754	0.32822				-0.94497	0.17258				0.94162	0.32702				-0.62123	0.62321
			0.78937	0.0744				-0.60522	0.6716									-0.35312	0.72281				0.84116	0.42131				-1.00517	0.07184				0.81138	0.32702				-0.85553	0.46891
			0.98699	0.12582				-0.73838	0.6716									-0.56787	0.67292				0.86912	0.4697				-0.9697	0.2211				0.88611	0.37448				-0.83085	0.42276
			0.93984	0.0744				-0.77219	0.62283									-0.55373	0.72281				0.64867	0.77545				-0.78683	0.2211				0.89878	0.37448				-0.92976	0.27098
			0.83413	0.12582				-0.92784	0.5719									-0.58139	0.67292				0.96755	0.01791				-0.78114	0.2211				0.93481	0.46954				-0.64433	0.21986
			1.04975	0.1748				-1.04597	0.42236									-0.31133	0.72281				1.00403	0.01791				-0.16981	0.0172				0.83471	0.57451				-0.77661	0.21986
			0.90207	0.22253				-0.83649	0.527									-0.4733	0.67292				1.00219	0.12748				-0.90135	0.0172				0.84349	0.57451				-0.87674	0.46891
			0.87647	0.1748				-0.85009	0.527									-0.60943	0.67292				0.77261	0.27136				-0.54788	0.0172				0.7764	0.57451				-0.78113	0.37423
			1.00626	0.27228				-0.91356	0.527									-0.72368	0.52848				0.0576	0.87555				-0.82297	0.07184				0.76821	0.62362				-0.5973	0.57266
			0.94184	0.37465				-1.00025	0.37304									-0.74607	0.52848				0.43335	0.01791				-0.72379	0.27187				0.53845	0.82399				-0.73557	0.17424
			0.89456	0.42355				-1.02876	0.42236									-0.80665	0.46955				0.85019	0.0716				-0.69995	0.27187				0.90207	0.01951				-0.47524	0.072
			0.86705	0.47082				-1.02383	0.27111									-0.48529	0.67292				0.84651	0.27136				-0.60155	0.32761				1.02862	0.07493				-1.01245	0.27098
			1.03821	0.42355				-0.9992	0.17369									-0.74823	0.0182				0.99835	0.4697				-0.26398	0.32761				0.97147	0.07493				-0.95069	0.42276
			0.95423	0.6239				-0.93816	0.17369									-0.51852	0.17408				0.82116	0.52724				-0.36608	0.32761				0.98821	0.12601				-0.7505	0.52927
			0.87998	0.6239				-0.93713	0.22119									-0.65158	0.46955				0.70746	0.62241				-0.60347	0.52759				1.08397	0.22113				-0.74386	0.57266
			0.71876	0.72272				-0.99056	0.22119									-0.74823	0.27039				0.59266	0.72122				-0.31685	0.87669				1.04367	0.37448				-0.69085	0.62321
			0.13386	0.92409				-0.86972	0.17369									-0.83061	0.57248				0.58153	0.67178				-0.69936	0.62275				0.97197	0.42274				-0.65762	0.67271
			0.96212	0.02008				-1.04226	0.17369									-0.30921	0.67292				0.23288	0.87555				-0.761	0.37274				1.01807	0.52951				-0.66286	0.72066
			0.88604	0.1748				-0.92668	0.17369									-0.12331	0.67292				0.82011	0.01791				-0.55376	0.32761				0.91612	0.57451				-0.5654	0.67271
			1.1157	0.27228				-0.84514	0.07043									-0.72586	0.57248				0.67625	0.1733				-0.57772	0.32761				0.89776	0.57451				-0.45105	0.77759
			1.07146	0.37465				-0.94918	0.07043									-0.88593	0.17408				0.9228	0.2198				-0.90135	0.0172				0.81362	0.62362				-0.30084	0.77759
			0.84841	0.57412				-0.49272	0.82261									-0.51938	0.17408				0.93133	0.1733				-0.75517	0.17258				0.85516	0.67298				-0.17078	0.77759
			0.7794	0.72272				-0.55151	0.82261									-0.79252	0.32708				0.634	0.32822				-0.47851	0.67239				0.69924	0.72103				-0.21889	0.77759
			0.47834	0.82374				-0.94105	0.62283									-0.98334	0.42297				0.6926	0.67178				-0.89089	0.2211				0.69315	0.77709				-0.18531	0.72066
			1.06091	0.02008				-0.99352	0.5719									-0.5991	0.52848				-0.14496	0.87555				-0.51069	0.47031				0.51691	0.82399				-0.85217	0.42276
			0.97696	0.0744				-1.03109	0.62283									-0.77522	0.52848				-0.60817	0.77545				-0.70471	0.52759				0.49118	0.82399				-1.00213	0.17424
			0.93505	0.1748				-0.98937	0.5719									-0.73548	0.62257				-0.27234	0.82175				-0.65276	0.57217				0.80114	0.12601				-0.90584	0.12627
			0.99966	0.47082				-0.99687	0.527									-0.43477	0.67292				-0.79639	0.62241				-0.27009	0.62275				0.95066	0.17418				-0.362	0.01847
			0.91999	0.52848				-1.11361	0.42236									-0.79951	0.57248				-0.97751	0.57126				-0.26139	0.72195				0.86967	0.17418				-0.0817	0.072
			0.95019	0.57412				-1.00142	0.3284									-0.57506	0.77667				-0.92481	0.42131				-0.49373	0.62275				0.90941	0.22113				-0.68758	0.072
			1.00956	0.52848				-1.12871	0.27111									-0.82951	0.07251				-1.11149	0.32822				-0.473	0.67239				0.99198	0.22113				-0.50455	0.12627
			0.89551	0.57412				-1.01125	0.27111									-0.5264	0.07251				-1.11899	0.32822				-0.51622	0.72195				1.00658	0.27173				-0.627	0.12627
			0.31558	0.87493				-1.01707	0.22119									-0.53732	0.1263				-0.93534	0.12748				-0.42845	0.77464				1.06677	0.42274				-0.62879	0.17424
			0.30345	0.87493				-0.68533	0.12583									-0.45548	0.1263				-0.97931	0.1733				-1.09758	0.07184				0.97623	0.42274				-1.11149	0.27098
			0.97394	0.12582				-0.90446	0.12583									-0.52285	0.17408				-0.96257	0.1733				-0.60353	0.07184				0.94645	0.52951				-1.1122	0.27098
			0.9399	0.1748				-0.53768	0.07043									-0.66336	0.17408				-1.04139	0.2198				-0.9135	0.2211				0.91668	0.57451				-0.93432	0.01847
			1.00756	0.12582				-0.87901	0.07043									-0.7362	0.22067				-0.47789	0.01791				-0.86544	0.27187				0.96069	0.52951				-0.82412	0.12627
			0.84769	0.32514				-1.04208	0.22119									-0.62739	0.27039				-0.93236	0.0716				-0.50611	0.27187				0.83214	0.57451				-0.86474	0.21986
			0.6684	0.47082				-1.13898	0.3284									-0.80015	0.52848				-0.95593	0.12748				-0.96196	0.47031				1.0427	0.01951				-0.81893	0.27098
			0.65009	0.6239				-1.08511	0.3284									-0.8002	0.52848				-0.79987	0.12748				-0.43235	0.62275				1.06789	0.01951				-0.65442	0.46891
			0.83745	0.02008				-1.05147	0.12583									-0.43543	0.77667				-1.00884	0.27136				-0.77198	0.57217				1.00321	0.17418				-0.66879	0.52927
			0.96165	0.02008				-1.04704	0.42236									-0.50047	0.77667				-1.07372	0.32822				-0.2892	0.77464				1.07432	0.17418				-0.50104	0.62321
			0.98601	0.0744				-1.02746	0.42236									-0.59165	0.72281				-1.0249	0.32822				-0.36664	0.67239				0.90896	0.42274				-0.1838	0.72066
			1.03101	0.12582				-0.73062	0.72146									-0.44908	0.72281				-1.06445	0.32822				-0.38134	0.67239				0.93054	0.46954				-0.3261	0.67271
			0.97594	0.1748				-0.86276	0.72146									-0.5828	0.72281				-1.03256	0.52724				-0.88283	0.42196				0.68773	0.57451				-0.34269	0.62321
			1.06483	0.1748				-0.68874	0.82261									-0.60846	0.42297				-0.91901	0.62241				-0.70677	0.57217				0.74499	0.57451				-0.53971	0.57266
			1.09913	0.37465				-0.99805	0.87686									-0.44386	0.72281				-0.7096	0.72122				-0.37506	0.67239				0.57171	0.72103				-0.74652	0.62321
			0.94301	0.47082				-1.04199	0.17369									-0.50998	0.77667				-0.42381	0.77545				-0.49482	0.72195				0.7129	0.01951				-0.57991	0.57266
			0.94359	0.52848				-1.15113	0.17369									-0.87848	0.1263				-0.5676	0.82175				-1.16134	0.12555				0.6897	0.01951				-0.75527	0.57266
			0.86929	0.57412				-1.01436	0.27111									-0.72405	0.42297				-0.95269	0.77545				-1.07833	0.12555				0.63108	0.07493				-0.77726	0.52927
			0.79583	0.6239				-1.10392	0.3284									-0.46804	0.46955				-1.07311	0.27136				-0.63363	0.37274				0.93355	0.17418				-0.87706	0.46891
			0.27769	0.77592				-0.97827	0.62283									-0.42085	0.52848				-1.1597	0.4697				-0.68354	0.47031				0.92649	0.32702				-0.58891	0.46891
			0.42899	0.02008				-0.57788	0.72146									-0.47405	0.46955				-1.06271	0.57126				-0.61436	0.52759				0.96206	0.52951				-0.9323	0.37423
			0.53548	0.02008				-0.64332	0.72146									-0.49605	0.46955				-1.20328	0.62241				-0.39779	0.67239				0.43607	0.82399				-0.82528	0.37423
			0.66901	0.02008				-0.54382	0.77485									-0.73253	0.42297				-1.22095	0.4697				-0.52362	0.2211				1.03283	0.01951				-1.02464	0.37423
			0.79288	0.12582				-0.09589	0.87686									-0.7462	0.42297				-0.44536	0.87555				-0.61029	0.32761				0.94278	0.01951				-0.81118	0.27098
			0.71973	0.12582				-0.58235	0.72146									-0.75081	0.72281				-0.99384	0.01791				-0.44391	0.37274				0.92743	0.07493				-0.74721	0.21986
			0.84316	0.12582				-0.6717	0.77485									-0.22776	0.72281				-1.05302	0.1733				-0.73037	0.47031				0.98178	0.07493				-0.73877	0.27098
			0.64668	0.1748				-1.01817	0.27111									-0.52498	0.72281				-1.09777	0.37248				-0.27161	0.47031				1.02776	0.07493				-0.93627	0.072
			0.88684	0.22253				-1.09551	0.3284									-0.62385	0.62257				-1.14642	0.42131				-0.60525	0.42196				0.99137	0.17418				-1.07229	0.17424
			0.98494	0.22253				-1.06023	0.37304									-0.76633	0.52848				-1.09655	0.42131				-0.68581	0.47031				1.04706	0.17418				-0.94148	0.01847
			0.93121	0.22253				-1.05496	0.47028									-0.37306	0.52848				-0.79823	0.72122				-0.75478	0.42196				1.02108	0.17418				-0.99673	0.12627
			0.84003	0.22253				-1.14171	0.47028									-0.62136	0.42297				-0.34094	0.82175				-0.40023	0.62275				0.93511	0.22113				-0.86478	0.01847
			0.93778	0.32514				-1.20242	0.47028									-0.82425	0.42297				-0.4266	0.82175				-0.57902	0.52759				0.94183	0.32702				-0.98762	0.17424
			0.80807	0.32514				-1.11313	0.527									-0.48241	0.57248				-0.98332	0.01791				-0.65908	0.32761				0.96316	0.37448				-0.54126	0.17424
			0.8841	0.37465				-1.02066	0.5719									-0.63489	0.62257				-1.13206	0.32822				-0.78179	0.37274				0.92044	0.37448				-0.55432	0.27098
			0.89674	0.37465				-0.82697	0.62283									-0.53193	0.62257				-0.93588	0.62241				-0.77275	0.47031				0.95493	0.37448				-0.84608	0.27098
			0.93084	0.47082				-0.87371	0.62283									-0.48223	0.62257				-0.87069	0.72122				-0.93876	0.42196				1.01764	0.37448				-0.73154	0.27098
			0.82406	0.57412				-0.85749	0.6716									-0.50657	0.67292				-0.68163	0.82175				-1.0081	0.27187				1.0113	0.42274				-0.61821	0.46891
			0.83273	0.57412				-0.48244	0.77485									-0.65785	0.1263				-0.28495	0.87555				-0.91427	0.07184				0.94949	0.42274				-0.55329	0.57266
			0.76649	0.57412				-0.50845	0.87686									-0.72033	0.1263				-1.21464	0.62241				-0.11188	0.07184				0.93458	0.32702				-0.5577	0.46891
			0.75176	0.6239				-0.88002	0.01542									-0.10987	0.67292				-0.90339	0.12748				-0.58605	0.12555				0.99119	0.32702				-0.3145	0.62321
			0.53621	0.82374				-0.95895	0.01542									-0.33122	0.67292				-1.04329	0.1733				-0.20811	0.12555				0.95219	0.46954				-0.29421	0.67271
			0.87321	0.02008				-0.84731	0.12583									-0.60548	0.67292				-1.10348	0.27136				-0.57479	0.12555				0.77539	0.57451				-0.65771	0.42276
			1.00534	0.0744				-1.1048	0.17369									-0.85967	0.22067				-1.08211	0.32822				-0.68115	0.17258				0.79774	0.67298				-0.95458	0.072
			0.94948	0.0744				-1.0571	0.27111									-0.66281	0.07251				-1.09053	0.4697				-0.71309	0.2211				0.62705	0.72103				-1.10048	0.21986
			0.96795	0.12582				-0.8998	0.3284									-0.88367	0.27039				-1.01018	0.52724				-0.87971	0.27187				0.63877	0.77709				-0.80505	0.46891
			1.07427	0.22253				-0.97707	0.72146									-0.90062	0.07251				-1.00786	0.62241				-0.82427	0.2211				-0.85505	0.07493				-0.98697	0.46891
			1.0413	0.37465				-0.41899	0.82261									-0.87919	0.37482				-0.69418	0.82175				-0.66443	0.17258				-0.92	0.12601				-0.86092	0.072
			0.97139	0.42355				-1.02572	0.01542									-0.6665	0.17408				-0.04416	0.87555				-0.79722	0.37274				-0.93089	0.22113				-0.85972	0.12627
			1.00734	0.52848				-1.049	0.01542									-0.73427	0.22067				-0.52033	0.82175				-0.55409	0.0172				-0.68114	0.32702				-0.82306	0.12627
			0.90443	0.57412				-1.10033	0.17369									-0.80649	0.22067				-0.59587	0.82175				-0.77979	0.12555				-0.93335	0.57451				-0.89854	0.17424
			0.88631	0.57412				-1.11486	0.27111									-0.58049	0.57248				-0.55085	0.87555				-0.76157	0.07184				-0.30532	0.875				-0.9971	0.17424
			0.79619	0.6239				-1.05596	0.47028									-0.46562	0.57248				-0.91647	0.67178				-0.91708	0.17258				-0.19923	0.82399				-0.64003	0.21986
			0.83202	0.67486				-1.01112	0.47028									-0.31352	0.77667				-1.01655	0.12748				-0.88419	0.2211				-0.83475	0.77709				-0.81002	0.32729
			0.68049	0.72272				-0.98482	0.5719									-0.6579	0.46955				-1.03212	0.2198				-0.81121	0.27187				-0.79116	0.57451				-0.93101	0.37423
			0.68059	0.77592				-1.02807	0.5719									-0.65544	0.57248				-1.15056	0.27136				-0.66935	0.32761				-0.40255	0.875				-0.80861	0.42276
			0.51475	0.82374				-1.0353	0.47028									-0.52949	0.37482				-1.08344	0.37248				-0.81774	0.37274				-0.3905	0.01951				-0.83367	0.62321
			0.48913	0.82374				-0.9309	0.6716									-0.68247	0.32708				-1.07991	0.42131				-0.69615	0.57217				-0.76045	0.12601				-0.97681	0.42276
			0.78472	0.12582				-0.3272	0.77485									-0.07628	0.67292				-1.01718	0.2198				-0.26803	0.62275				-0.9877	0.17418				-1.07355	0.52927
			0.93687	0.1748				-0.27761	0.82261									-0.36201	0.67292				-1.05065	0.1733				-0.27714	0.77464				-1.11111	0.27173				-0.83441	0.52927
			0.85705	0.1748				-1.05814	0.27111									-0.40186	0.67292				-1.04688	0.32822				-1.09871	0.0172				-1.07668	0.27173				-0.92155	0.57266
			0.90128	0.22253				-1.07453	0.17369									-0.57318	0.62257				-0.99812	0.32822				-0.73922	0.12555				-1.02103	0.27173				-0.65371	0.77759
			0.98311	0.22253				-1.05064	0.17369									-0.76035	0.32708				-1.07059	0.4697				-0.95355	0.2211				-1.0397	0.52951				-1.02305	0.01847
			0.99646	0.27228				-1.01102	0.27111									-0.59584	0.57248				-1.08568	0.42131				-0.78956	0.27187				-1.09647	0.52951				-0.86235	0.12627
			1.06613	0.42355				-1.0509	0.42236									-0.82709	0.07251				-0.85711	0.72122				-0.81845	0.37274				-0.24907	0.72103				-0.6604	0.21986
			0.97564	0.42355				-1.05672	0.42236									-0.64207	0.07251				-0.84107	0.72122				-0.6339	0.47031				-0.29633	0.72103				-0.99931	0.072
			0.93647	0.52848				-0.91305	0.6716									-0.74655	0.07251				-0.6958	0.92223				-0.62064	0.37274				-0.54135	0.72103				-1.10408	0.12627
			0.90498	0.57412				-0.93061	0.72146									-0.76937	0.42297				-1.11204	0.12748				-0.7835	0.32761				-0.76481	0.46954				-0.84802	0.57266
			0.95056	0.52848				-0.39916	0.82261									-0.70568	0.57248				-1.07727	0.1733				-0.7593	0.52759				-0.73065	0.62362				-0.96683	0.57266
			0.82152	0.57412				-1.16736	0.37304									-0.82429	0.52848				-1.0119	0.2198				-0.61888	0.67239				-0.87674	0.17418				-1.13071	0.57266
			1.00934	0.02008				-0.99166	0.12583									-0.83242	0.0182				-1.24392	0.32822				-0.17683	0.0172				-0.36205	0.77709				-0.69832	0.77759
			1.03372	0.02008				-0.94239	0.07043									-0.71452	0.07251				-0.84702	0.42131				-0.39394	0.0172				-0.5333	0.57451				-0.62969	0.82305
			0.98865	0.1748				-1.02204	0.12583									-0.74618	0.1263				-0.7629	0.42131				-0.44774	0.07184				-0.47496	0.52951				-0.97741	0.072
			1.05873	0.1748				-1.11039	0.22119									-0.76367	0.1263				-0.98412	0.52724				-0.73099	0.12555				-0.47141	0.32702				-0.95821	0.12627
			0.90842	0.42355				-1.01619	0.27111									-0.80081	0.17408				-0.8862	0.52724				-0.61098	0.32761				-0.85749	0.37448				-0.90584	0.12627
			0.9266	0.47082				-1.16895	0.37304									-0.7999	0.22067				-0.68315	0.77545				-0.6113	0.42196				-0.54242	0.27173				-0.92981	0.12627
			0.67895	0.57412				-1.05065	0.527									-0.91955	0.27039				-1.08808	0.01791				-0.68939	0.32761				-1.03728	0.37448				-0.79072	0.27098
			0.73549	0.57412				-0.623	0.77485									-0.79681	0.22067				-0.94856	0.01791				-0.66715	0.47031				-0.8649	0.46954				-0.95494	0.27098
			0.55638	0.72272				-0.56946	0.82261									-0.76373	0.22067				-0.80866	0.0716				-0.13661	0.67239				-0.93832	0.52951				-0.78443	0.46891
			0.69009	0.02008				-0.72736	0.07043									-0.83062	0.37482				-0.86975	0.0716				-0.75584	0.32761				-1.0089	0.52951				-0.78067	0.52927
			0.66763	0.02008				-1.0151	0.12583									-0.84143	0.42297				-0.94042	0.12748				-0.81152	0.37274				-1.0004	0.22113				-0.38991	0.072
			0.6168	0.0744				-0.99465	0.22119									-0.73918	0.57248				-1.00454	0.2198				-0.81712	0.37274				-0.81259	0.32702				-0.85529	0.12627
			0.92	0.1748				-1.08764	0.42236									-0.15511	0.87575				-0.99225	0.1733				-0.63703	0.57217				-0.48783	0.01951				-1.02964	0.21986
			0.92271	0.32514				-1.08115	0.42236									-0.18763	0.82333				-1.03084	0.27136				-0.63019	0.62275				-0.73551	0.27173				-1.00573	0.27098
			0.95192	0.52848				-0.97254	0.527									-0.31747	0.77667				-1.09752	0.37248				-0.26664	0.82322				-0.81585	0.32702				-0.9946	0.42276
			0.43425	0.82374				-1.11095	0.527									-0.64016	0.72281				-1.07485	0.4697				-0.25856	0.82322				-1.03621	0.22113				-0.85282	0.072
			0.99979	0.02008				-1.00122	0.6716									-0.52745	0.72281				-1.08763	0.42131				-1.04878	0.0172				-0.65546	0.46954				-0.86076	0.17424
			0.91262	0.02008				-0.56915	0.82261									-0.60483	0.67292				-1.03017	0.62241				-1.04886	0.07184				-0.63105	0.52951				-1.09399	0.21986
			0.90643	0.0744				-0.37891	0.87686									-0.53657	0.67292				-0.99202	0.67178				-0.77958	0.37274				-0.47405	0.67298				-0.90649	0.37423
			0.95955	0.0744				-0.97284	0.01542									-0.70379	0.57248				-0.82011	0.01791				-0.79944	0.42196				-0.88029	0.32702				-0.91758	0.32729
			1.0045	0.0744				-1.16012	0.22119									-0.6675	0.57248				-0.93144	0.0716				-0.66955	0.42196				-0.71718	0.01951				-0.82207	0.37423
			0.97699	0.1748				-1.14632	0.22119									-0.62462	0.52848				-0.79252	0.0716				-0.30875	0.0172				-0.37674	0.01951				-0.49978	0.62321
			1.03187	0.1748				-0.97494	0.22119									-0.84908	0.52848				-0.92531	0.0716				-0.4276	0.07184				-0.81472	0.01951				-0.41553	0.67271
			1.00626	0.1748				-0.96237	0.42236									-0.89602	0.52848				-0.95674	0.1733				-0.69908	0.07184				-0.96817	0.12601				-0.19294	0.72066
			0.92674	0.22253				-1.10746	0.527									-0.73743	0.0182				-0.91346	0.1733				-0.39406	0.07184				-0.9255	0.42274				-0.1676	0.77759
			0.93799	0.32514				-0.96539	0.5719									-0.85205	0.17408				-1.03794	0.2198				-0.15372	0.12555				-0.86013	0.52951				-0.76299	0.67271
			0.96097	0.37465				-1.03861	0.62283									-0.87499	0.22067				-1.00168	0.42131				-0.7081	0.0172				-0.92146	0.62362				-0.88684	0.37423
			0.91835	0.37465				-0.56659	0.82261									-0.80176	0.42297				-0.9473	0.4697				-0.42237	0.17258				-1.11159	0.72103				-0.72476	0.27098
			0.95276	0.37465				-0.7457	0.87686									-0.75439	0.46955				-0.94117	0.4697				-0.69886	0.27187				-1.07601	0.72103				-0.68067	0.17424
			1.01533	0.37465				-0.96177	0.07043									-0.76016	0.52848				-0.97915	0.4697				-0.72938	0.32761				-0.81126	0.57451				-0.61084	0.17424
			1.01069	0.42355				-1.10076	0.07043									-0.65023	0.57248				-0.8297	0.52724				-0.63269	0.27187				-0.76165	0.67298				-0.81663	0.21986
			0.94892	0.42355				-1.05447	0.12583									-0.01233	0.82333				-0.93441	0.57126				-0.81629	0.32761				-0.48407	0.77709				-0.94604	0.21986
			0.93077	0.32514				-1.03498	0.12583									-0.25679	0.82333				-0.80044	0.52724				-0.80386	0.32761				-0.66097	0.07493				-0.52178	0.46891
			0.98714	0.32514				-1.12466	0.27111									-0.26099	0.77667				-0.89828	0.52724				-0.76367	0.32761				-0.74865	0.17418				-1.08271	0.46891
			0.94815	0.47082				-1.1582	0.3284									-0.49711	0.57248				-0.94071	0.42131				-0.58516	0.47031				-0.97401	0.07493				-0.40401	0.62321
			0.7655	0.57412				-1.13382	0.3284									-0.72664	0.52848				-0.9238	0.4697				-0.79994	0.62275				-0.78294	0.46954				-0.12164	0.01847
			0.77615	0.67486				-1.12262	0.37304									-0.78961	0.52848				-0.93905	0.52724				-0.60847	0.67239				-0.84949	0.52951				-0.82023	0.072
			0.61024	0.72272				-1.03461	0.527									-0.67101	0.52848				-0.74687	0.57126				-0.62748	0.67239				-0.88868	0.52951				-0.78167	0.37423
			0.62719	0.77592				-0.90148	0.62283									-0.22497	0.77667				-0.82541	0.57126				-0.38692	0.77464				-0.96947	0.72103				-0.75367	0.52927
			-0.06835	0.87493				-0.78863	0.6716									-0.51435	0.77667				-0.80402	0.4697				-0.46418	0.87669				-0.49199	0.72103				-0.29736	0.77759
			-0.25234	0.87493				-0.92405	0.6716									-0.71198	0.67292				-0.69721	0.67178				-0.7219	0.12555				-0.41058	0.82399				-0.64233	0.072
			-0.42537	0.87493				-0.6046	0.72146									-0.58144	0.67292				-0.63258	0.72122				-0.66494	0.12555				-0.90875	0.875				-0.75955	0.12627
			-0.6426	0.72272				-0.89119	0.72146									-0.56624	0.72281				-0.76142	0.62241				-0.77752	0.32761				-0.6277	0.07493				-0.90005	0.17424
			-0.56086	0.72272				-0.82302	0.72146									-0.86612	0.37482				-0.72103	0.67178				-0.8179	0.42196				-0.66139	0.17418				-0.79508	0.17424
			-0.77253	0.57412				-0.92506	0.72146									-0.84243	0.32708				-0.6188	0.62241				-0.6371	0.52759				-1.18647	0.22113				-0.73885	0.17424
			-0.87701	0.37465				-0.49793	0.77485									-1.11462	0.27039				-0.79136	0.67178				-0.67426	0.62275				-0.72082	0.17418				-0.61427	0.32729
			-0.96219	0.37465				-0.74397	0.77485									-0.6846	0.1263				-0.94859	0.52724				-0.59949	0.67239				-0.77207	0.52951				-0.55239	0.82305
			-0.93349	0.12582				-0.98941	0.12583									-0.94633	0.07251				-0.92303	0.52724				-0.36084	0.82322				-0.74508	0.52951				-0.98174	0.27098
			-0.8294	0.1748				-1.03354	0.22119									-0.86405	0.07251				-0.96309	0.32822				-0.93442	0.0172				-0.39176	0.77709				-0.28987	0.72066
			-0.66106	0.67486				-1.24629	0.42236									-0.44662	0.82333				-0.92303	0.52724				-0.99265	0.0172				-0.65337	0.77709				-0.56148	0.62321
			-0.70773	0.67486				-0.98509	0.47028									-0.57787	0.72281				-0.8557	0.62241				-1.00642	0.07184				-0.41333	0.875				-0.33278	0.52927
			-0.7275	0.6239				-1.07896	0.5719									-0.65285	0.67292				-0.7673	0.62241				-0.95343	0.27187				-0.32858	0.17418				-0.77761	0.52927
			-0.72344	0.57412				-0.98346	0.62283									-0.98157	0.46955				-0.45625	0.77545				-0.92402	0.42196				-0.9255	0.42274				-0.93564	0.01847
			-0.8329	0.27228				-0.61473	0.72146									-1.50422	0.42297				-0.473	0.82175				-0.6242	0.57217				-0.54052	0.57451				-0.78873	0.57266
			-0.85324	0.42355				-0.12807	0.87686									-0.99024	0.17408				-0.28837	0.82175				-0.57637	0.57217				-0.47345	0.72103				-0.92572	0.42276
			-0.84145	0.47082				-1.10937	0.01542									-0.79725	0.17408				-0.24341	0.87555				-0.58062	0.57217				-0.64715	0.77709				-0.85693	0.27098
			-0.84795	0.12582				-0.97364	0.01542									-0.74468	0.0182				-0.4466	0.82175				-0.40179	0.72195				-0.51637	0.875				-0.66723	0.072
			-0.94751	0.0744				-1.05642	0.07043									-0.78467	0.57248				-0.4102	0.82175				-0.1731	0.77464				-1.0167	0.01951				-0.97747	0.12627
			-0.86449	0.22253				-1.17337	0.3284									-0.76904	0.0182				-0.38152	0.82175				-0.31692	0.77464				-1.06261	0.01951				-1.20218	0.12627
			-0.94105	0.1748				-1.18214	0.37304									-0.85522	0.27039				-0.54909	0.82175				-0.35444	0.0172				-1.17553	0.27173				-0.40938	0.01847
			-0.92	0.1748				-1.11529	0.62283									-0.87379	0.37482				-0.92692	0.4697				-0.57408	0.0172				-1.03873	0.12601				-0.42815	0.01847
			-0.81232	0.22253				-1.00055	0.6716									-0.882	0.37482				-0.91063	0.01791				-0.61442	0.17258				-1.05702	0.22113				-0.64968	0.12627
			-0.8784	0.1748				-0.61832	0.77485									-0.95399	0.52848				-0.85019	0.0716				-0.73187	0.17258				-1.20722	0.22113				-0.92529	0.37423
			-0.8703	0.1748				-0.43145	0.82261									-1.03048	0.52848				-0.92258	0.0716				-0.61875	0.17258				-1.13489	0.32702				-0.96059	0.072
			-0.86234	0.22253				-0.9609	0.12583									-0.83147	0.62257				-0.85697	0.32822				-0.5415	0.17258				-1.01114	0.37448				-0.64893	0.12627
			-0.92919	0.22253				-1.07539	0.27111									-0.72484	0.62257				-0.96309	0.32822				-0.55128	0.42196				-1.11292	0.42274				-0.70706	0.17424
			-0.78336	0.42355				-1.08912	0.17369									-0.01469	0.82333				-0.80535	0.4697				-0.54908	0.47031				-0.49946	0.52951				-0.82392	0.27098
			-0.72775	0.52848				-0.94751	0.527									-0.87856	0.27039				-0.76666	0.4697				-0.25345	0.52759				-0.39789	0.77709				-0.79471	0.27098
			-0.7777	0.47082				-0.7162	0.77485									-0.8245	0.27039				-0.64374	0.52724				-0.72497	0.42196				-0.31431	0.82399				-0.82159	0.37423
			-0.60209	0.32514				-0.63764	0.82261									-0.87219	0.32708				-0.91594	0.4697				-0.3145	0.82322				-0.4537	0.875				-0.8626	0.42276
			-0.56149	0.27228				-0.83872	0.07043									-0.77203	0.37482				-0.98828	0.4697				-0.24186	0.62275				-0.41001	0.875				-0.74037	0.57266
			-0.65698	0.32514				-1.03365	0.17369									-0.92513	0.27039				-0.92303	0.52724				-0.98999	0.47031				-0.30666	0.82399				-0.67238	0.62321
			-0.89194	0.37465				-1.08781	0.22119									-0.8724	0.42297				-0.9608	0.52724				-1.00959	0.0172				-0.58752	0.67298				-0.16815	0.77759
			-0.66651	0.6239				-0.98964	0.22119									-0.84137	0.42297				-0.64939	0.67178				-1.11825	0.0172				-0.45049	0.62362				-0.43142	0.77759
			-0.55393	0.67486				-1.12376	0.37304									-0.7214	0.52848				-0.72732	0.57126				-0.90135	0.0172				-0.9255	0.42274				-0.84857	0.12627
			-0.45034	0.67486				-1.11837	0.37304									-0.60117	0.77667				-0.60749	0.67178				-0.96953	0.0172				-0.84599	0.37448				-0.7725	0.12627
			-0.28726	0.67486				-1.08485	0.527									-0.65995	0.72281				-0.52701	0.67178				-0.81521	0.0172				-0.71271	0.57451				-0.962	0.32729
			-0.54249	0.77592				-0.99699	0.5719									-0.98414	0.0182				-0.5331	0.72122				-0.80244	0.0172				-0.8154	0.46954				-0.918	0.42276
			-0.20351	0.82374				-0.91335	0.72146									-0.80066	0.0182				-0.41514	0.72122				-0.46484	0.12555				-0.96434	0.01951				-0.75009	0.46891
			-0.83162	0.52848				-0.10188	0.82261									-0.91694	0.17408				-0.23196	0.72122				-0.58827	0.2211				-0.95709	0.01951				-0.68968	0.37423
			-0.95482	0.1748				-0.27497	0.87686									-0.85308	0.37482				-0.18344	0.72122				-0.86271	0.17258				-0.6951	0.17418				-0.76584	0.42276
			-0.79676	0.12582				-1.00229	0.07043									-0.81036	0.42297				-0.4963	0.82175				-0.87412	0.2211				-0.39045	0.27173				-0.72321	0.32729
			-0.83313	0.02008				-0.989	0.07043									-0.62855	0.72281				-1.03506	0.2198				-0.62576	0.2211				-0.65423	0.37448				-0.88855	0.27098
			-0.82109	0.27228				-1.20926	0.3284									-0.33225	0.77667				-1.01148	0.2198				-0.90414	0.27187				-0.45683	0.01951				-0.638	0.46891
			-0.94572	0.12582				-1.25111	0.42236									-0.48416	0.72281				-1.08416	0.2198				-0.5064	0.27187				-0.94807	0.01951				-0.47304	0.46891
			-1.01747	0.1748				-0.97617	0.72146									-0.58232	0.67292				-0.97456	0.01791				-0.63789	0.37274				-0.83162	0.12601				-0.29991	0.77759
			-0.87545	0.0744				-0.34191	0.87686									-0.78257	0.57248				-0.96419	0.0716				-0.22337	0.47031				-0.95531	0.07493				-0.12481	0.72066
			-0.76548	0.1748				-0.94884	0.12583									-0.64713	0.52848				-0.99194	0.12748				-0.53086	0.57217				-0.93355	0.17418				-0.41784	0.62321
			-0.54956	0.12582				-1.07507	0.12583									-0.79058	0.27039				-1.1259	0.2198				-0.51735	0.57217				-0.70441	0.62362				-0.96301	0.12627
			-0.7506	0.1748				-0.95898	0.12583									-0.69824	0.07251				-1.00603	0.37248				-0.64566	0.67239				-0.57432	0.72103				-1.04487	0.12627
			-0.65139	0.12582				-1.03517	0.42236									-0.87258	0.07251				-1.19549	0.37248				-1.03403	0.52759				-0.53423	0.77709				-0.74063	0.17424
			-0.84141	0.1748				-1.10565	0.5719									-0.90715	0.1263				-1.05653	0.42131				-0.52618	0.82322				-0.62074	0.82399				-0.8179	0.37423
			-0.75027	0.12582				-1.02573	0.5719									-0.65898	0.22067				-0.87659	0.01791				-0.51481	0.67239				-0.90923	0.32702				-0.84744	0.37423
			-0.72753	0.37465				-0.72991	0.77485									-0.88593	0.17408				-0.99197	0.2198				-0.27851	0.67239				-0.50902	0.27173				-0.45421	0.42276
			-0.62394	0.42355				-0.52157	0.82261									-0.95428	0.22067				-1.05567	0.27136				-0.72716	0.47031				-0.97233	0.52951				-0.79102	0.37423
			-0.52088	0.47082				-0.54339	0.87686									-0.86089	0.32708				-1.08804	0.32822				-0.95082	0.27187				-0.81679	0.52951				-0.83438	0.37423
			-0.73541	0.42355				-1.06932	0.27111									-0.85116	0.37482				-0.94015	0.27136				-0.78904	0.07184				-0.97256	0.57451				-0.78215	0.52927
			-0.52202	0.52848				-1.09878	0.12583									-0.71972	0.72281				-1.04561	0.32822				-0.64396	0.0172				-0.32711	0.67298				-0.76587	0.62321
			-0.11544	0.6239				-1.06967	0.22119									-0.52393	0.77667				-0.62796	0.67178				-0.77033	0.27187				-0.94876	0.67298				-0.35375	0.62321
			-0.60948	0.42355				-1.14187	0.527									-0.08496	0.87575				-0.84426	0.57126				-0.71661	0.32761				-0.86145	0.67298				-0.73967	0.62321
			-1.05151	0.0744				-0.85082	0.527									-0.79177	0.57248				-0.58281	0.62241				-0.57221	0.67239				-0.42582	0.77709				-0.46733	0.82305
			-0.89008	0.27228				-0.45921	0.77485									-0.79533	0.57248				-0.73414	0.67178				-0.7425	0.67239				-0.36181	0.62362				-0.32547	0.87559
			-0.78432	0.42355				-0.36887	0.82261									-0.26372	0.77667				-0.548	0.72122				-0.44067	0.0172				-0.61354	0.46954				-0.25036	0.82305
			-0.81856	0.52848				-0.88317	0.6716									-0.52343	0.82333				-0.48141	0.77545				-0.79892	0.17258				-0.61616	0.52951				-0.45328	0.77759
			-0.78888	0.57412				-0.99241	0.01542									-0.78653	0.0182				-0.52289	0.72122				-0.81182	0.32761				-0.7565	0.42274				-0.65847	0.77759
			-0.56552	0.6239				-1.08658	0.17369									-1.01703	0.27039				-0.68315	0.77545				-0.88521	0.12555				-0.62476	0.27173				-0.64241	0.67271
			-0.04407	0.67486				-1.01433	0.37304									-0.88158	0.37482				-0.59123	0.82175				-0.8733	0.42196				-0.94082	0.01951				-0.70196	0.67271
			-0.45648	0.6239				-1.18513	0.3284									-0.83466	0.57248				-0.92303	0.57126				-0.75596	0.27187				-0.73967	0.01951				-0.61314	0.67271
			-0.62176	0.02008				-1.11027	0.37304									-0.43491	0.82333				-0.78214	0.0716				-0.66262	0.57217				-0.92	0.12601				-0.57116	0.67271
			-0.86342	0.12582				-1.00505	0.37304									-0.89662	0.22067				-0.69658	0.12748				-0.9454	0.0172				-0.93863	0.01951				-0.31944	0.01847
			-0.89695	0.1748				-0.86775	0.72146									-0.95464	0.22067				-0.80053	0.1733				-0.89715	0.0172				-0.85434	0.07493				-0.496	0.01847
			-0.85939	0.22253				-0.83531	0.72146									-0.54281	0.57248				-1.02629	0.1733				-0.92508	0.27187				-0.58452	0.77709				-0.72314	0.12627
			-0.36241	0.82374				-0.84038	0.72146									-0.63973	0.62257				-0.95128	0.27136				-0.94565	0.37274				-0.56944	0.77709				-0.68133	0.12627
			-0.13156	0.87493				-0.83017	0.77485									-0.40333	0.72281				-0.65779	0.32822				-0.59587	0.42196				-0.12095	0.82399				-0.66679	0.21986
			-0.4285	0.87493				-0.30593	0.82261									-0.56874	0.77667				-1.03959	0.37248				-0.24206	0.67239				-0.83334	0.52951				-0.40383	0.21986
			-0.79826	0.0744				-1.09588	0.27111									-0.41213	0.0182				-1.04795	0.42131				-0.75752	0.42196				-0.5949	0.52951				-0.49233	0.42276
			-0.86708	0.0744				-0.97945	0.07043									-0.65673	0.07251				-0.98097	0.27136				-0.43286	0.57217				-0.78547	0.57451				-0.87696	0.32729
			-0.70205	0.12582				-0.9845	0.07043									-0.82176	0.1263				-1.04989	0.37248				-0.86383	0.52759				-0.99273	0.01951				-0.58724	0.57266
			-0.82924	0.0744				-1.08022	0.22119									-0.83306	0.32708				-1.08956	0.42131				-0.65703	0.62275				-0.98173	0.12601				-0.7463	0.57266
			-0.88402	0.32514				-1.14386	0.3284									-0.82281	0.32708				-0.9957	0.52724				-0.76887	0.57217				-1.08783	0.12601				-0.52245	0.62321
			-0.9713	0.32514				-1.18232	0.5719									-0.96565	0.32708				-1.06745	0.37248				-0.5595	0.62275				-0.99871	0.32702				-0.12733	0.87559
			-0.91456	0.32514				-0.46794	0.87686									-0.85669	0.1263				-0.92659	0.62241				-0.913	0.32761				-0.69406	0.46954				-0.48726	0.77759
			-0.78617	0.57412				-0.82967	0.87686									-0.86158	0.17408				-0.84143	0.72122				-0.75505	0.42196				-0.62996	0.46954				-0.08361	0.77759
			-0.57862	0.72272				-0.99681	0.01542									-0.78017	0.32708				-0.91712	0.67178				-0.5595	0.0172				-0.62019	0.62362				-0.32551	0.82305
			-0.68595	0.72272				-1.06024	0.01542									-0.7378	0.37482				-0.31883	0.82175				-0.33769	0.82322				-0.67725	0.62362				-0.69903	0.62321
			-0.43168	0.72272				-1.02917	0.12583									-0.69115	0.42297				-0.55284	0.82175				-0.7379	0.62275				-0.34945	0.72103				-0.62762	0.62321
			-0.68091	0.72272				-0.9894	0.22119									-0.64208	0.67292				-0.23379	0.92223				-0.77445	0.47031				-1.12923	0.01951				-0.71661	0.52927
			-0.33644	0.82374				-1.00713	0.27111									-1.04625	0.0182				-0.8857	0.01791				-0.8514	0.27187				-1.00018	0.57451				-0.80143	0.37423
			-0.69937	0.67486				-1.10523	0.3284									-0.63826	0.1263				-0.89736	0.01791				-0.70262	0.27187				-0.2688	0.77709				-0.66573	0.46891
			-0.88658	0.52848				-0.99074	0.3284									-0.82774	0.27039				-0.82803	0.27136				-0.79449	0.2211				-0.44914	0.82399				-0.92479	0.42276
			-0.89725	0.37465				-1.05604	0.47028									-0.93491	0.37482				-1.1419	0.37248				-1.00861	0.27187				-0.49246	0.875				-0.73262	0.01847
			-0.85663	0.32514				-1.13259	0.47028									-0.64606	0.42297				-0.74729	0.4697				-0.78171	0.32761				-0.90348	0.07493				-0.50576	0.01847
			-0.87061	0.37465				-0.84893	0.47028									-0.79707	0.52848				-0.40693	0.67178				-0.72811	0.47031				-0.99652	0.07493				-0.41541	0.01847
			-0.19071	0.77592				-0.99655	0.3284									-0.69068	0.57248				-0.37421	0.72122				-0.32376	0.72195				-0.87819	0.12601				-0.548	0.17424
			-0.14222	0.82374				-0.92158	0.62283									-0.43348	0.82333				-0.556	0.77545				-0.84063	0.0172				-1.05037	0.22113				-0.83317	0.21986
			-0.33806	0.72272				-0.61709	0.77485									-0.42595	0.67292				-0.36524	0.87555				-0.43086	0.07184				-0.93601	0.22113				-0.65784	0.17424
			-0.39075	0.82374				-0.61398	0.77485									-0.61735	0.57248				-0.85019	0.0716				-0.95887	0.07184				-0.89027	0.22113				-0.73432	0.27098
			-0.42424	0.77592				-0.74499	0.87686									-0.81716	0.57248				-0.88285	0.12748				-0.84008	0.17258				-0.54791	0.27173				-0.77496	0.42276
			-0.54644	0.72272				-0.49473	0.87686									-0.75025	0.46955				-0.69571	0.32822				-1.15073	0.2211				-0.65863	0.37448				-0.67975	0.52927
			-0.92495	0.42355				-0.7162	0.77485									-0.76968	0.32708				-0.88285	0.12748				-0.62114	0.37274				-0.9255	0.42274				-0.77732	0.57266
			-0.98819	0.22253				-1.11738	0.62283									-0.78167	0.17408				-0.88285	0.12748				-0.10598	0.87669				-0.62836	0.52951				-0.84391	0.57266
			-0.41529	0.82374				-1.0751	0.5719									-0.7953	0.0182				-1.2643	0.01791				-1.18051	0.0172				-0.62071	0.57451				-0.80579	0.57266
			-0.03715	0.82374				-0.9955	0.527									-0.77657	0.07251				-0.41483	0.52724				-1.03361	0.17258				-0.72979	0.67298				-0.65671	0.72066
			-0.52107	0.82374				-1.12048	0.47028									-0.67349	0.07251				-0.98791	0.4697				-0.97078	0.47031				-0.69062	0.67298				-0.49452	0.72066
			-0.89248	0.0744				-1.19024	0.47028									-0.82322	0.17408				-1.07	0.42131				-0.99148	0.47031				-0.64806	0.62362				-0.23516	0.67271
			-0.56623	0.0744				-0.80373	0.17369									-0.85669	0.1263				-0.25863	0.72122				-0.85895	0.52759				-0.9255	0.42274				-0.50077	0.62321
			-0.80888	0.12582				-1.04579	0.22119									-0.99018	0.22067				-0.5204	0.82175				-0.89807	0.62275				-0.29581	0.77709				-0.67119	0.62321
			-0.7936	0.12582				-1.09528	0.12583									-0.7345	0.27039				-0.85517	0.67178				-0.5782	0.67239				-0.20258	0.82399				-0.38142	0.67271
			-0.71453	0.12582				-0.85066	0.12583									-0.84684	0.32708				-0.84648	0.01791				-0.97864	0.12555				-0.19078	0.82399				-0.54581	0.57266
			-0.63756	0.12582				-1.07222	0.01542									-0.90261	0.37482				-0.87096	0.01791				-0.85174	0.37274				-0.21514	0.875				-0.7837	0.52927
			-0.93371	0.27228				-0.9906	0.07043									-0.75777	0.67292				-0.94135	0.12748				-0.86593	0.27187				-0.50131	0.67298				-0.73273	0.46891
			-0.73281	0.6239				-1.13571	0.22119									-1.21551	0.32708				-1.04375	0.12748				-0.61116	0.47031				-0.98051	0.62362				-0.73574	0.52927
			-0.74191	0.6239				-1.11999	0.27111									-1.14324	0.0182				-1.02867	0.27136				-0.87746	0.52759				-0.84292	0.52951				-0.96535	0.12627
			-0.54794	0.72272				-1.08465	0.27111									-1.06803	0.0182				-1.15062	0.27136				-0.5823	0.67239				-0.73462	0.52951				-0.99833	0.17424
			-0.55931	0.72272				-1.09789	0.37304									-0.84631	0.17408				-1.024	0.12748				-0.62389	0.57217				-0.97388	0.42274				-1.05153	0.17424
			-0.34421	0.77592				-1.00353	0.527									-0.73931	0.52848				-1.16389	0.37248				-0.05119	0.77464				-1.06257	0.07493				-0.98681	0.12627
			-0.53792	0.77592				-0.9009	0.6716									-0.59054	0.77667				-0.96873	0.52724				-0.61632	0.67239				-0.76091	0.22113				-0.98958	0.27098
			-0.17557	0.82374				-0.22935	0.82261									-0.52494	0.87575				-1.04455	0.37248				-0.82002	0.52759				-0.90792	0.32702				-0.75453	0.62321
			-0.29144	0.82374				-0.89215	0.01542									-0.85011	0.0182				-1.09356	0.42131				-0.9148	0.42196				-0.85694	0.52951				-0.36617	0.67271
			-0.49238	0.77592				-0.86789	0.01542									-0.88593	0.17408				-0.91606	0.62241				-0.39758	0.2211				-0.55882	0.72103				-0.11784	0.72066
			-0.52482	0.87493				-0.54585	0.01542									-0.77858	0.32708				-0.96338	0.62241				-0.99273	0.07184				-0.55151	0.72103				-0.86478	0.01847
			-0.70663	0.0744				-0.94593	0.07043									-0.84005	0.46955				-1.08449	0.72122				-0.84695	0.27187				-0.42785	0.77709				-0.81855	0.01847
			-0.7426	0.0744				-0.99096	0.17369									-0.74525	0.46955				-0.69448	0.82175				-0.90954	0.27187				-0.51044	0.77709				-0.90835	0.12627
			-0.88302	0.0744				-0.99326	0.12583									-0.85953	0.52848				-0.40576	0.87555				-0.86432	0.42196				-0.41629	0.77709				-0.85639	0.21986
			-0.90113	0.12582				-1.09228	0.47028									-0.51941	0.52848				-0.92436	0.82175				-0.81684	0.47031				-0.20383	0.82399				-0.90998	0.27098
			-0.95175	0.1748				-0.92325	0.527									-0.58069	0.57248				-0.85028	0.82175				-0.63431	0.62275				-0.25277	0.77709				-0.94362	0.27098
			-0.79651	0.1748				-1.03872	0.62283									-0.68458	0.62257				-1.07272	0.2198				-0.50398	0.72195				-0.28071	0.875				-0.92133	0.46891
			-0.93734	0.27228				-0.92426	0.6716									-0.46685	0.87575				-0.92941	0.01791				-0.74778	0.42196				-0.24286	0.875				-0.6503	0.62321
			-0.94461	0.22253				-0.78109	0.72146									-0.79965	0.62257				-0.8613	0.01791				-0.87056	0.42196				-0.32731	0.875				-0.6007	0.67271
			-0.96036	0.37465				-0.52924	0.82261									-0.79681	0.46955				-0.71266	0.1733				-0.66856	0.52759				-0.40332	0.82399				-0.62848	0.62321
			-0.948	0.42355				-0.36465	0.87686									-0.16243	0.87575				-0.81416	0.4697				-0.28288	0.72195				-0.41944	0.77709				-0.93498	0.01847
			-0.96161	0.37465				-0.90446	0.12583									-0.33286	0.82333				-0.98887	0.42131				-0.32813	0.72195				-0.32954	0.82399				-1.01555	0.21986
			-0.97197	0.42355				-0.9466	0.17369									-0.78517	0.57248				-0.69998	0.52724				-0.65664	0.62275				-0.20454	0.875				-0.57876	0.52927
			-0.81056	0.32514				-0.9563	0.12583									-0.72679	0.46955				-0.55475	0.4697				-0.79258	0.42196				-0.89885	0.57451				-0.65464	0.62321
			-0.9353	0.52848				-0.97116	0.17369									-0.86532	0.46955				-0.61941	0.52724				-0.83398	0.42196				-0.66979	0.67298				-0.60301	0.62321
			-0.91799	0.42355				-0.96205	0.12583									-0.81905	0.46955				-0.48146	0.67178				-0.87128	0.32761				-0.31817	0.42274				-0.46475	0.62321
			-0.69744	0.67486				-1.08716	0.22119									-0.90008	0.37482				-0.27343	0.82175				-0.81361	0.27187				-0.44853	0.32702				-0.28015	0.62321
			-0.44475	0.77592				-1.02354	0.27111									-0.96621	0.46955				-0.59842	0.77545				-0.91119	0.32761				-0.73725	0.22113				-0.65838	0.72066
			-0.38902	0.82374				-1.05555	0.3284									-0.91665	0.22067				-0.91346	0.1733				-0.69793	0.17258				-0.85974	0.22113				-0.75424	0.77759
			-0.43752	0.82374				-1.00007	0.42236									-0.9037	0.22067				-1.0773	0.4697				-0.93414	0.0172				-1.02126	0.22113				-0.68317	0.72066
			-0.50695	0.77592				-1.06463	0.12583									-1.01434	0.0182				-0.97907	0.67178				-1.04783	0.07184				-1.00576	0.07493				-0.81437	0.46891
			-0.26434	0.87493				-1.13012	0.37304									-0.82951	0.07251				-0.5244	0.77545				-0.88775	0.12555				-0.75982	0.17418				-0.64501	0.52927
			-0.42253	0.87493				-1.01879	0.527									-0.34781	0.82333				-0.31525	0.87555				-1.04894	0.12555				-0.98072	0.17418				-0.86406	0.12627
			-0.40672	0.87493				-0.94561	0.5719									-0.30032	0.82333				-0.10312	0.92223				-1.17562	0.0172				-1.06706	0.17418				-0.962	0.32729
			-0.76297	0.6239				-0.90537	0.5719									-0.75465	0.52848				-0.61258	0.87555				-0.90909	0.2211				-0.81703	0.57451				-0.76316	0.42276
			-0.75038	0.6239				-0.56057	0.77485									-0.75504	0.52848				-0.99532	0.27136				-0.82145	0.32761				-0.80098	0.57451				-0.76611	0.46891
			-0.78246	0.6239				-0.38335	0.77485									-0.7193	0.42297				-1.09369	0.42131				-0.67918	0.62275				-0.59638	0.82399				-0.77906	0.52927
			-0.72831	0.67486				-0.43945	0.82261									-0.93491	0.37482				-1.06194	0.37248				-0.61864	0.77464				-0.51637	0.875				-0.73536	0.52927
			-0.90919	0.1748				-0.91021	0.07043									-0.83684	0.37482				-1.04976	0.42131				-0.73163	0.62275				-1.01064	0.42274				-0.528	0.62321
			-0.88523	0.47082				-1.02147	0.07043									-0.83187	0.27039				-1.10051	0.57126				-0.70988	0.62275				-0.61867	0.01951				-0.4519	0.67271
			-0.94433	0.32514				-1.05752	0.37304									-0.73231	0.22067				-1.09277	0.52724				-0.94737	0.32761				-0.97336	0.01951				-0.12399	0.72066
			-0.78449	0.52848				-1.00457	0.3284									-0.95024	0.1263				-0.3785	0.87555				-0.93215	0.27187				-1.11565	0.27173				-0.46792	0.77759
			-0.55579	0.67486				-1.0976	0.37304									-0.82782	0.0182				-0.95764	0.01791				-1.00251	0.17258				-1.05037	0.37448				-0.8427	0.01847
			-0.49739	0.72272				-0.93243	0.5719									-0.824	0.0182				-0.98994	0.01791				-0.52249	0.17258				-0.70511	0.875				-0.58821	0.12627
			-0.45429	0.77592				-0.87989	0.47028									-0.48565	0.0182				-0.85475	0.01791				-0.81482	0.0172				-0.63463	0.32702				-0.76779	0.37423
			-0.38842	0.77592				-0.94044	0.47028									-0.6723	0.0182				-1.07351	0.52724				-1.01912	0.0172				-0.46696	0.62362				-0.80569	0.52927
			-0.4712	0.77592				-0.51236	0.82261									-0.02812	0.82333				-0.97187	0.67178				-0.89834	0.07184				-0.61136	0.62362				-0.16723	0.01847
			-0.57372	0.67486				-0.48417	0.82261									-0.46716	0.82333				-0.37736	0.87555				-0.7593	0.17258				-0.16755	0.875				-0.58331	0.072
			-0.61466	0.67486				-0.41555	0.87686									-0.47601	0.72281				-0.90654	0.01791				-0.91156	0.27187				-0.96387	0.07493				-0.63815	0.072
			-0.65119	0.6239				-0.98233	0.01542									-0.38963	0.72281				-1.04958	0.27136				-0.62894	0.27187				-0.70263	0.46954				-0.67694	0.072
			-0.92	0.52848				-1.08685	0.17369									-0.53353	0.57248				-0.96607	0.52724				-0.82523	0.32761				-0.73874	0.52951				-0.82721	0.52927
			-0.34188	0.82374				-1.11286	0.3284									-0.97358	0.0182				-1.06774	0.52724				-0.44961	0.32761				-0.40893	0.72103				-0.72148	0.52927
			-0.3386	0.02008				-0.87396	0.6716									-0.47001	0.0182				-0.96433	0.77545				-0.68803	0.37274				-1.00474	0.22113				-0.35294	0.77759
			-0.89636	0.02008				-0.61424	0.77485									-0.758	0.0182				-0.82841	0.77545				-0.51047	0.62275				-1.12326	0.22113				-0.75677	0.072
			-0.88502	0.02008				-0.55604	0.87686									-1.20346	0.22067				-0.93369	0.01791				-0.18271	0.77464				-0.97211	0.46954				-0.72415	0.37423
			-0.8901	0.02008				-1.10999	0.27111									-1.01737	0.22067				-0.94565	0.01791				-1.12357	0.27187				-0.56961	0.37448				-0.78846	0.46891
			-0.71845	0.02008				-0.88503	0.37304									-1.05133	0.32708				-0.95188	0.12748				-0.71474	0.0172				-0.24019	0.62362				-0.40283	0.52927
			-0.78576	0.02008				-1.11976	0.37304									-0.88919	0.32708				-0.95096	0.1733				-1.02992	0.0172				-0.64788	0.67298				-0.57094	0.57266
			-0.85946	0.02008				-1.01062	0.47028									-0.78061	0.52848				-1.02051	0.2198				-0.9282	0.12555				-1.00013	0.01951				-0.50978	0.72066
			-0.59698	0.02008				-0.71455	0.6716									-0.76735	0.62257				-1.05237	0.27136				-1.1078	0.17258				-1.11038	0.27173				-0.1347	0.77759
			-0.85213	0.27228				-0.38358	0.87686									-0.82171	0.72281				-1.00336	0.37248				-0.828	0.2211				-1.09763	0.22113				-0.93277	0.01847
			-0.9852	0.22253				-0.63935	0.87686									-0.52643	0.67292				-0.73413	0.72122				-0.75295	0.32761				-1.0209	0.42274				-0.97891	0.072
			-0.99801	0.22253				-0.95548	0.6716									-0.70521	0.62257				-0.45358	0.82175				-0.95292	0.32761				-0.77325	0.62362				-0.34241	0.52927
			-0.90954	0.47082				-0.91093	0.01542									-0.86782	0.42297				-0.23868	0.92223				-0.70302	0.42196				-0.4913	0.72103				-0.71	0.52927
			-0.74686	0.6239				-0.84231	0.12583									-0.65201	0.32708				-0.9842	0.01791				-0.2458	0.47031				-0.34418	0.67298				-0.80644	0.37423
			-0.40677	0.72272				-0.85893	0.17369									-0.96821	0.17408				-0.92463	0.62241				-0.38623	0.42196				-0.76269	0.72103				-0.78592	0.52927
			-0.75084	0.52848				-1.04325	0.12583									-0.99263	0.17408				-0.81433	0.72122				-0.33348	0.52759				-0.65351	0.27173				-0.39178	0.62321
			-0.7426	0.57412				-0.91082	0.17369									-0.79814	0.1263				-0.75435	0.72122				-0.74084	0.52759				-0.64209	0.57451				-0.46644	0.62321
			-0.82795	0.57412				-0.91539	0.07043									-1.00431	0.0182				-0.55751	0.87555				-0.6495	0.12555				-0.54297	0.52951				-0.79127	0.12627
			-0.06802	0.92409				-0.96237	0.42236									-1.44539	0.0182				-0.87171	0.01791				-0.62821	0.12555				-0.8409	0.62362				-0.58284	0.21986
			-0.92199	0.42355				-0.94838	0.527									-0.7965	0.42297				-0.90571	0.01791				-0.71288	0.2211				-0.60453	0.77709				-0.26817	0.21986
			-0.73034	0.57412				-0.91988	0.527									-0.8541	0.42297				-1.04325	0.12748				-0.45336	0.52759				-1.0398	0.12601				-0.65591	0.21986
			-0.86863	0.47082				-0.81963	0.5719									-0.94322	0.37482				-0.96309	0.32822				-0.76975	0.07184				-0.75774	0.27173				-0.69985	0.42276
			-0.90834	0.32514				-0.90537	0.5719									-0.74408	0.37482				-1.04337	0.32822				-0.71205	0.17258				-0.76457	0.42274				-0.44579	0.67271
			-0.83987	0.0744				-0.95554	0.47028									-0.89923	0.37482				-0.95307	0.4697				-0.8472	0.2211				-0.75689	0.52951				-0.78499	0.27098
			-0.87108	0.12582				-0.41055	0.77485									-0.95863	0.27039				-0.44835	0.87555				-0.99701	0.32761				-0.61143	0.62362				-0.73096	0.46891
			-0.52302	0.0744				-0.66034	0.77485									-0.85345	0.27039				-0.15135	0.92223				-0.86545	0.52759				-0.7884	0.72103				-0.17878	0.67271
			-0.93215	0.0744				-1.10336	0.22119									-0.30428	0.77667				-1.06135	0.37248				-0.78021	0.52759				-0.56323	0.77709				-0.68483	0.17424
			-0.8325	0.12582				-0.94605	0.22119									-0.59234	0.72281				-1.19977	0.4697				-0.80303	0.57217				-1.09319	0.12601				-0.6838	0.21986
			-0.92	0.1748				-0.88294	0.22119									-0.71749	0.57248				-0.89132	0.0716				-0.63613	0.0172				-0.986	0.01951				-0.7046	0.27098
			-0.77487	0.1748				-1.02268	0.3284									-0.70432	0.67292				-0.99763	0.12748				-0.98352	0.27187				-0.66868	0.67298				-0.49555	0.42276
			-0.59776	0.6239				-0.90423	0.5719									-0.53696	0.67292				-1.02352	0.12748				-0.71994	0.57217				-0.55671	0.875				-0.78495	0.42276
			-0.86299	0.0744				-0.80468	0.5719									-0.7196	0.52848				-1.00909	0.12748				-0.48288	0.62275				-0.81276	0.875				-0.57432	0.52927
			-0.8462	0.0744				-0.87371	0.62283									-0.81032	0.37482				-1.01315	0.1733				-0.54114	0.67239				-1.04053	0.01951				-0.37471	0.67271
			-0.80486	0.12582				-0.61971	0.6716									-0.87198	0.22067				-0.94435	0.67178				-0.82576	0.27187				-0.88787	0.01951				-0.15487	0.72066
			-0.97104	0.37465				-0.78109	0.72146									-0.81168	0.07251				-1.09032	0.27136				-0.84513	0.42196				-0.9957	0.07493				-0.99896	0.12627
			-0.97104	0.42355				-0.55987	0.77485									-0.88415	0.0182				-1.09783	0.32822				-0.77096	0.52759				-0.93197	0.07493				-0.20186	0.32729
			-0.79867	0.52848				-1.12876	0.12583									-0.82835	0.0182				-1.11884	0.42131				-0.46525	0.62275				-0.92866	0.12601				-0.57378	0.52927
			-0.78686	0.52848				-1.00655	0.37304									-0.72188	0.0182				-1.05563	0.37248				-0.7429	0.52759				-0.9898	0.22113				-0.3623	0.72066
			-0.64396	0.67486				-1.15892	0.42236									-0.49551	0.0182				-1.15609	0.27136				-0.52104	0.67239				-0.99779	0.27173				-0.46758	0.12627
			-0.659	0.6239				-0.93016	0.527									-0.60575	0.0182				-1.01186	0.57126				-1.03477	0.32761				-1.01182	0.32702				-0.74114	0.17424
			-0.72039	0.67486				-0.79895	0.62283									-0.88135	0.0182				-0.87005	0.67178				-1.02022	0.32761				-0.93811	0.17418				-0.82543	0.21986
			-0.41635	0.77592				-0.1918	0.82261									-0.79362	0.07251				-0.69029	0.72122				-1.08139	0.32761				-1.1116	0.22113				-0.81042	0.32729
			-0.21456	0.82374				-0.90537	0.5719									-0.86332	0.07251				-0.55476	0.77545				-0.43822	0.57217				-1.05823	0.22113				-0.89494	0.37423
			-0.6829	0.67486				-0.89641	0.37304									-0.7966	0.17408				-1.15511	0.12748				-0.71193	0.07184				-0.8666	0.52951				-0.84863	0.42276
			-0.65621	0.77592				-0.74671	0.27111									-0.86708	0.17408				-1.15682	0.37248				-0.94987	0.37274				-0.88868	0.52951				-0.72029	0.37423
			-0.79806	0.1748				-0.96728	0.17369									-0.6539	0.37482				-0.95643	0.52724				-0.79924	0.42196				-0.7778	0.62362				-0.82926	0.37423
			-0.69013	0.1748				-0.93403	0.27111									-0.74451	0.46955				-0.99257	0.62241				-0.68087	0.52759				-0.74928	0.62362				-0.78466	0.52927
			-0.82675	0.22253				-0.13955	0.72146									-0.36522	0.92334				-0.94815	0.62241				-0.98091	0.62275				-0.51426	0.72103				-0.75969	0.57266
			-0.56545	0.22253				-0.28522	0.72146									-0.5979	0.57248				-0.89079	0.72122									-0.63754	0.77709				-0.5932	0.67271
			-0.69921	0.27228				-0.86558	0.5719									-0.77502	0.46955				-0.72524	0.72122									-0.36136	0.82399				-0.49294	0.72066
			-0.55303	0.37465				-1.09973	0.17369									-0.89037	0.37482				-0.5108	0.87555									-0.42568	0.82399				-0.46851	0.77759
			-0.45377	0.42355				-0.77651	0.07043									-0.78804	0.27039				-0.91346	0.1733									-1.03628	0.07493				-0.59303	0.77759
			-0.56181	0.32514				-1.17515	0.01542									-0.77942	0.27039				-1.1186	0.2198									-0.97364	0.07493				-0.18525	0.82305
			-0.79361	0.22253				-0.90446	0.12583									-0.75428	0.22067				-1.1365	0.37248									-1.07889	0.27173				-0.18618	0.67271
			-0.69108	0.32514				-0.95885	0.3284									-1.05499	0.22067				-1.13157	0.42131									-0.81834	0.52951				-0.28675	0.46891
			-0.92874	0.27228				-1.00842	0.42236									-0.51858	0.77667				-1.06503	0.67178									-0.60086	0.67298				-0.72189	0.32729
			-0.27284	0.47082				-1.06414	0.47028									-0.46946	0.77667				-1.1629	0.77545									-0.43651	0.72103				-0.89833	0.01847
			-0.12675	0.47082				-0.88946	0.37304									-0.88593	0.17408				-0.81001	0.0716									-0.93779	0.01951				-0.83344	0.17424
			-0.36681	0.47082				-0.98869	0.07043									-0.83066	0.17408				-0.89154	0.12748									-0.92522	0.01951				-0.8327	0.17424
			-0.37093	0.47082				-0.98681	0.07043									-0.92378	0.17408				-0.96202	0.1733									-1.06063	0.01951				-0.60482	0.32729
			-0.65387	0.47082				-0.94471	0.17369									-0.86213	0.0182				-0.92573	0.2198									-0.83613	0.07493				-0.6321	0.46891
			-0.89938	0.32514				-1.0049	0.17369									-0.89519	0.07251				-1.00977	0.32822									-0.87396	0.07493				-0.47808	0.62321
			-0.7264	0.02008				-0.87505	0.27111									-0.58407	0.0182				-1.09192	0.4697									-0.98329	0.17418				-0.47825	0.67271
			-0.65964	0.02008				-0.80976	0.42236									-0.35383	0.0182				-0.96731	0.52724									-0.96948	0.17418				-0.98013	0.01847
			-0.79525	0.32514				-0.93016	0.527														-0.99518	0.52724									-0.97563	0.22113				-0.88585	0.072
			-0.68583	0.6239				-0.99875	0.5719														-0.73897	0.67178									-0.90987	0.22113				-0.85083	0.42276
			-0.67832	0.6239				-0.39713	0.87686														-0.59933	0.77545									-0.9606	0.27173				-0.27522	0.67271
			-0.40401	0.72272				-0.64224	0.07043														-0.47691	0.77545									-0.96404	0.32702				-0.72926	0.01847
			-0.9085	0.12582				-0.59217	0.07043														-0.36089	0.01791									-0.97504	0.37448				-0.74688	0.21986
			-0.9013	0.37465				-0.78936	0.27111														-0.82011	0.01791									-1.03434	0.42274				-0.73564	0.46891
			-0.997	0.37465				-0.78276	0.5719														-0.74558	0.0716									-0.92907	0.46954				-0.84883	0.52927
			-0.18574	0.77592				-0.78124	0.6716														-1.00701	0.37248									-0.86449	0.42274				-0.62639	0.72066
			-0.49793	0.77592				-0.6731	0.72146														-0.9473	0.4697									-1.00754	0.57451				-0.57569	0.01847
			-0.63491	0.02008				-0.95109	0.01542														-0.9473	0.4697									-0.77875	0.62362				-0.64596	0.12627
			-0.79119	0.12582				-0.96944	0.07043														-0.70322	0.72122									-0.60858	0.72103				-0.61668	0.17424
			-0.83552	0.12582				-1.10027	0.22119														-0.87586	0.01791									-0.8648	0.72103				-0.85478	0.21986
			-0.78892	0.22253				-1.12717	0.27111														-1.08648	0.2198									-0.18817	0.82399				-0.83762	0.32729
			-0.87407	0.22253				-1.12972	0.27111														-0.91106	0.27136									-0.99447	0.01951				-0.90532	0.32729
			-0.86601	0.27228				-0.96237	0.42236														-0.91648	0.37248									-0.91472	0.01951				-0.76432	0.37423
			-0.78828	0.42355				-0.70834	0.6716														-0.60233	0.72122									-1.02048	0.12601				-0.29202	0.77759
			-0.97049	0.47082				-0.2863	0.77485														-0.34155	0.82175									-0.90318	0.12601				-0.66489	0.01847
			-0.75127	0.6239				-0.90446	0.12583														-0.69468	0.0716									-1.08105	0.17418				-0.71766	0.42276
			-0.74559	0.67486				-1.08421	0.17369														-0.79587	0.1733									-0.93253	0.17418				-0.84386	0.46891
			-0.59849	0.6239				-1.01026	0.3284														-0.70498	0.52724									-1.00053	0.32702				-0.57966	0.62321
			-0.53616	0.67486				-0.80021	0.5719														-0.51007	0.72122									-0.79826	0.52951				-0.53502	0.72066
			-0.7449	0.6239				-0.78109	0.72146														-0.225	0.82175									-0.9496	0.52951				-1.05074	0.01847
			-0.27884	0.96969				-1.03694	0.07043														-0.41588	0.77545									-0.78447	0.62362				-0.89754	0.01847
			-0.48399	0.82374				-0.97271	0.17369														-0.78749	0.01791									-0.58458	0.77709				-1.07946	0.32729
			-0.40135	0.77592				-0.96237	0.42236														-0.80141	0.01791									-0.20736	0.01951				-1.02827	0.32729
			-0.38637	0.82374				-0.88074	0.527														-0.82916	0.01791									-0.56748	0.01951				-0.69664	0.57266
			-0.47433	0.87493				-0.8572	0.5719														-0.88931	0.12748									-0.42247	0.01951				-0.8379	0.62321
			-0.56026	0.82374				-0.72915	0.5719														-0.8229	0.12748									-0.65973	0.12601				-0.55766	0.67271
			-0.57173	0.72272				-0.55406	0.6716														-0.89521	0.1733									-0.71826	0.12601				-0.39138	0.77759
			-0.22273	0.87493				-0.38202	0.72146														-1.00764	0.37248									-0.79097	0.12601				-0.96091	0.01847
			-0.82107	0.02008				-0.74267	0.47028														-0.93953	0.42131									-0.66438	0.17418				-0.97489	0.21986
			-0.85365	0.12582				-0.38418	0.82261														-0.88261	0.57126									-0.84114	0.22113				-0.9636	0.37423
			-0.93778	0.32514				-0.78109	0.72146														-0.82011	0.01791									-0.83044	0.22113				-0.87105	0.42276
			-0.4085	0.1748				-0.82683	0.6716														-0.82011	0.01791									-0.93355	0.17418				-0.75146	0.57266
			-0.81854	0.42355				-0.83319	0.62283														-0.95654	0.1733									-0.88328	0.37448				-0.79117	0.62321
			-0.87993	0.42355				-1.0037	0.47028														-0.87908	0.32822									-0.88765	0.37448				-0.59696	0.67271
			-0.94728	0.37465				-0.95588	0.27111														-0.8197	0.57126									-0.88131	0.37448				-0.28981	0.72066
			-0.65145	0.6239				-0.93771	0.22119														-0.7952	0.57126									-1.00476	0.42274				-0.22781	0.77759
			-0.40725	0.77592				-0.94622	0.12583														-0.39594	0.77545									-0.88868	0.52951				-0.23871	0.87559
			-0.85946	0.02008				-0.7567	0.12583														-0.53216	0.77545									-0.86443	0.52951				-0.50415	0.01847
			-0.74061	0.02008				-0.99269	0.01542														-0.42854	0.82175									-0.86891	0.57451				-0.36758	0.12627
			-0.67108	0.02008				-1.1328	0.42236														-0.32646	0.87555									-0.79229	0.57451				-0.48679	0.072
			-0.8396	0.0744				-0.85442	0.5719														-0.31441	0.82175									-0.69436	0.62362				-0.70255	0.17424
			-0.38346	0.0744				-0.85992	0.6716														-0.79631	0.01791									-0.58216	0.77709				-0.24922	0.17424
			-0.65065	0.12582				-0.85597	0.01542														-0.82011	0.01791									-0.92955	0.32702				-0.86603	0.17424
			-0.50795	0.12582				-0.92897	0.07043														-0.94998	0.12748									-0.82694	0.22113				-0.78216	0.27098
			-0.39396	0.67486				-1.12139	0.37304														-1.04815	0.1733									-0.88787	0.01951				-1.077	0.32729
			-0.32575	0.82374				-0.13504	0.77485														-0.97726	0.2198									-1.08559	0.01951				-0.77525	0.32729
			-0.30297	0.82374				-0.6818	0.01542														-0.93514	0.2198									-1.09324	0.07493				-0.10293	0.37423
			-0.46321	0.72272				-0.7893	0.01542														-0.95128	0.27136									-1.05726	0.12601				-0.81632	0.37423
			-0.10057	0.67486				-0.94498	0.22119														-0.95355	0.32822									-1.08347	0.17418				-0.67933	0.42276
			-0.44612	0.6239				-0.95885	0.3284														-0.9473	0.4697									-0.99508	0.22113				-0.69114	0.52927
			-0.89292	0.27228				-0.95172	0.62283														-0.81735	0.52724									-1.10889	0.37448				-0.54408	0.46891
			-0.63327	0.1748				-0.87266	0.6716														-0.72785	0.62241									-0.94772	0.46954				-0.79229	0.21986
			-0.7104	0.12582				-1.12939	0.12583														-0.8481	0.57126									-0.99721	0.52951				-0.95494	0.27098
			-0.82274	0.52848				-1.04754	0.37304														-0.9834	0.62241									-0.90053	0.62362				-0.83981	0.72066
			-0.57176	0.6239				-0.8848	0.527														-0.64703	0.77545									-0.81309	0.62362				-0.83642	0.72066
			-0.384	0.77592				-0.43498	0.72146														-0.49175	0.77545									-0.26447	0.77709				-0.56365	0.57266
			-0.382	0.72272				-0.76219	0.01542														-0.38919	0.77545									-0.98269	0.01951				-0.92578	0.21986
			-0.38268	0.82374				-1.00257	0.3284														-0.44089	0.87555									-0.83015	0.01951				-0.5784	0.52927
			-0.58244	0.72272				-0.87864	0.3284														-0.76896	0.01791									-0.93248	0.01951				-0.4667	0.62321
			-0.86791	0.12582				-0.92401	0.5719														-0.63003	0.01791									-0.84781	0.07493				-0.20801	0.77759
			-0.60851	0.37465				-0.86214	0.5719														-0.88285	0.12748									-0.8802	0.12601				-0.86478	0.01847
			-0.67599	0.37465				-0.76003	0.12583														-0.77067	0.42131									-1.06883	0.17418				-0.58333	0.072
			-0.78411	0.57412				-0.89136	0.17369														-0.79563	0.62241									-0.89604	0.17418				-0.82033	0.42276
			-0.54526	0.52848				-0.73651	0.22119														-0.60102	0.72122									-0.91329	0.22113				-0.93952	0.52927
			-0.84822	0.52848				-0.76674	0.27111														-0.64624	0.77545									-0.9159	0.27173				-0.68182	0.57266
			-0.78881	0.52848				-0.89382	0.47028														-0.3943	0.87555									-0.92431	0.27173				-0.94022	0.12627
			-0.43813	0.6239				-0.33931	0.77485														-0.7943	0.01791									-0.99143	0.17418				-1.12058	0.37423
			-0.48348	0.77592				-0.94498	0.22119														-0.91489	0.01791									-0.77474	0.52951				-0.6448	0.67271
			-0.51492	0.77592				-1.07156	0.27111														-0.91253	0.01791									-0.79305	0.62362				-0.78024	0.01847
			-0.111	0.82374				-1.00797	0.27111														-0.89271	0.0716									-0.77005	0.62362				-0.70609	0.01847
			-0.50157	0.77592				-1.00406	0.42236														-1.00417	0.42131									-0.64431	0.72103				-0.76525	0.21986
			-0.56538	0.72272				-0.6366	0.6716														-0.92303	0.52724									-0.49898	0.72103				-0.88585	0.072
			-0.70578	0.6239				-0.2754	0.82261														-0.52084	0.77545									-0.41655	0.77709				-0.8512	0.072
			-0.71047	0.6239				-1.14831	0.01542														-0.19903	0.82175									-0.3766	0.82399				-0.65318	0.46891
			-0.60526	0.67486				-0.95302	0.01542														-0.66776	0.0716									-0.64947	0.67298				-0.98305	0.072
			-0.6543	0.67486				-0.95492	0.01542														-0.87451	0.12748									-0.9413	0.52951				-1.18072	0.01847
			-0.52932	0.72272				-1.17403	0.07043														-0.93837	0.42131									-1.02598	0.46954				-0.30712	0.67271
			-0.64621	0.6239				-1.03242	0.17369														-0.74591	0.57126									-0.94708	0.42274				-0.70163	0.62321
			-0.81915	0.52848				-1.16821	0.27111														-0.48075	0.72122									-1.00235	0.42274				-0.48287	0.01847
			-0.64271	0.22253				-1.11569	0.3284														-0.53246	0.77545									-0.93636	0.37448				-0.72177	0.01847
			-0.88448	0.12582				-1.23125	0.42236														-0.4484	0.77545									-0.93636	0.37448				-0.86478	0.01847
			-1.01537	0.27228				-1.01632	0.37304														-0.04846	0.01791									-1.06018	0.27173				-0.76643	0.01847
			-0.85741	0.27228				-0.89598	0.5719														-0.47239	0.01791									-0.99478	0.27173				-0.80996	0.27098
			-0.79337	0.42355				-0.27199	0.6716														-0.77082	0.01791									-0.99738	0.22113				-0.71024	0.32729
			-0.84877	0.37465				-0.62707	0.62283														-0.87252	0.1733									-0.98455	0.01951				-0.9096	0.46891
			-0.91508	0.0744				-1.00858	0.42236														-0.74682	0.32822									-1.03757	0.22113				-0.78599	0.52927
			-0.80694	0.12582				-0.95456	0.01542														-0.51973	0.72122									-0.93618	0.22113				-0.68381	0.32729
			-0.85636	0.12582				-0.90293	0.01542														-0.60462	0.72122									-0.98754	0.46954				-0.79726	0.12627
			-0.8136	0.12582				-0.81196	0.01542														-0.73565	0.1733									-0.62391	0.57451				-0.89463	0.072
			-0.89692	0.1748				-0.92868	0.07043														-0.75718	0.2198									-0.59927	0.67298				-0.68807	0.17424
			-0.81215	0.1748				-0.90446	0.12583														-0.80316	0.37248									-0.10977	0.82399				-0.82495	0.17424
			-0.81525	0.1748				-1.10476	0.12583														-0.79115	0.37248									-0.50993	0.77709				-0.73092	0.42276
			-1.00724	0.02008				-0.94498	0.22119														-0.84191	0.52724									-0.71702	0.52951				-0.73556	0.37423
			-0.85946	0.02008				-0.73239	0.527														-0.87412	0.4697									-0.84398	0.32702				-0.50309	0.37423
			-0.97317	0.0744				-0.81137	0.527														-0.67892	0.62241									-0.54355	0.32702				-0.66728	0.52927
			-0.91087	0.0744				-0.49081	0.72146														-0.55281	0.62241									-0.87432	0.27173				-0.58851	0.62321
			-0.90962	0.12582				-0.49308	0.77485														-0.57483	0.62241									-0.93601	0.22113				-0.61799	0.57266
			-0.98094	0.22253				-0.90705	0.22119														-0.77386	0.01791									-0.8632	0.22113				-0.38167	0.67271
			-0.98775	0.27228				-0.92372	0.47028														-0.94277	0.01791									-0.85145	0.42274				-0.69437	0.52927
			-1.00769	0.32514				-0.97133	0.527														-0.89163	0.2198									-0.93355	0.17418				-0.77504	0.42276
			-0.9245	0.1748				-0.93016	0.527														-0.88077	0.32822									-1.03816	0.07493
			-1.10166	0.22253				-0.82683	0.6716														-0.85793	0.37248									-0.91173	0.01951
			-1.04876	0.22253				-0.37051	0.82261														-0.90997	0.57126									-0.88168	0.01951
			-0.85746	0.52848				-0.91414	0.17369														-0.80613	0.62241									-1.00937	0.22113
			-0.87932	0.52848				-1.01512	0.22119														-0.57878	0.72122									-1.0846	0.22113
			-0.76114	0.6239				-0.99233	0.22119														-0.50228	0.82175									-0.96133	0.32702
			-0.73322	0.6239				-0.93016	0.527														-0.42879	0.87555									-0.90924	0.46954
			-0.50047	0.72272				-0.90537	0.5719														-0.65292	0.82175									-0.85951	0.57451
			-0.62599	0.77592				-0.67439	0.6716														-0.50981	0.82175									-0.94234	0.01951
			-0.35986	0.82374				-0.31145	0.01542														-0.6212	0.77545									-0.92289	0.01951
			-0.42391	0.82374				-0.86169	0.12583														-0.84873	0.62241									-0.90358	0.01951
			-1.01282	0.0744				-0.82805	0.527														-1.02589	0.37248									-0.85774	0.01951
			-0.9516	0.0744				-0.85778	0.5719														-0.96849	0.37248									-0.91187	0.07493
			-1.06804	0.27228				-0.92169	0.01542														-0.92093	0.32822									-1.00741	0.12601
			-0.80971	0.52848				-0.75842	0.01542														-0.88738	0.27136									-0.95334	0.17418
			-0.58459	0.67486				-0.8062	0.01542														-0.85019	0.0716									-1.02875	0.32702
			-0.42481	0.72272				-0.80748	0.07043														-0.80307	0.01791									-0.92198	0.32702
			-0.90779	0.02008				-0.98869	0.07043														-0.8462	0.01791									-0.94394	0.37448
			-0.89562	0.02008				-1.01787	0.3284														-0.9217	0.0716									-0.90185	0.37448
			-1.0267	0.02008				-0.79684	0.42236														-0.95344	0.1733									-0.83462	0.57451
			-0.8172	0.0744				-0.90056	0.47028														-0.99461	0.27136									-0.69079	0.57451
			-0.85418	0.0744				-0.69715	0.5719														-0.95128	0.27136									-0.79393	0.57451
			-0.96902	0.1748				-1.0206	0.27111														-0.88037	0.4697									-0.58879	0.67298
			-0.95541	0.1748				-1.00275	0.3284														-0.7833	0.57126									-0.61384	0.72103
			-0.9669	0.22253				-0.71999	0.47028														-0.81425	0.57126									-0.28994	0.875
			-0.90173	0.22253				-0.74847	0.5719														-0.40471	0.72122									-0.51486	0.72103
			-0.95094	0.27228				-1.14739	0.01542														-0.61474	0.72122									-0.59519	0.52951
			-0.96011	0.32514				-0.85495	0.12583														-0.72709	0.01791									-0.78132	0.52951
			-0.97283	0.37465				-0.91807	0.22119														-0.85019	0.0716									-0.90082	0.42274
			-1.03372	0.42355				-1.0687	0.27111														-0.83137	0.1733									-0.86908	0.22113
			-0.92513	0.47082				-0.65287	0.62283														-0.82814	0.52724									-0.51794	0.01951
			-0.86398	0.42355				-0.98447	0.01542														-0.8132	0.62241									-1.0266	0.12601
			-0.99468	0.57412				-0.78664	0.12583														-0.53929	0.72122									-1.01411	0.12601
			-0.76207	0.6239				-0.91244	0.27111														-0.54841	0.72122									-1.06136	0.07493
			-0.59226	0.72272				-0.95307	0.47028														-0.346	0.77545									-1.07525	0.32702
			-0.84161	0.72272				-0.78877	0.42236														-0.88275	0.0716									-0.97452	0.37448
			-0.18738	0.82374				-0.58824	0.527														-0.99716	0.27136									-0.90189	0.42274
			-0.96265	0.02008				-0.72636	0.62283														-0.86633	0.42131									-0.95887	0.42274
			-0.88546	0.02008				-0.86759	0.527														-1.03238	0.32822									-0.86731	0.62362
			-0.99956	0.12582				-0.93991	0.07043														-0.69198	0.67178									-0.62277	0.72103
			-0.88466	0.12582				-0.91248	0.07043														-0.81204	0.67178									-0.85753	0.01951
			-1.06536	0.1748				-0.95949	0.12583														-0.47561	0.77545									-0.90663	0.12601
			-0.91899	0.1748				-0.74783	0.12583														-0.8706	0.01791									-1.11794	0.12601
			-0.99645	0.32514				-1.01634	0.37304														-1.01782	0.32822									-0.81343	0.17418
			-0.78985	0.52848				-0.89643	0.42236														-1.07688	0.32822									-0.94485	0.37448
			-0.93959	0.52848				-1.09105	0.47028														-0.64688	0.67178									-0.7506	0.57451
			-0.76767	0.6239				-0.69754	0.72146														-0.55686	0.77545									-0.72221	0.72103
			-0.57398	0.77592				-0.58687	0.77485														-0.14963	0.82175									-0.36344	0.72103
			-0.20072	0.02008				-0.56681	0.82261														-0.13212	0.82175									-0.46333	0.01951
			-0.54932	0.02008				-0.92829	0.01542														-0.85791	0.01791									-0.87224	0.01951
			-0.40895	0.02008				-0.85469	0.12583														-0.91346	0.1733									-0.97348	0.12601
			-0.64621	0.12582				-1.14693	0.22119														-0.89811	0.52724									-0.87793	0.07493
			-0.70354	0.12582				-0.91688	0.37304														-0.71258	0.62241									-0.86985	0.01951
			-0.77475	0.12582				-1.04183	0.47028														-0.64348	0.72122									-0.97132	0.17418
			-0.65474	0.1748				-0.95554	0.47028														-0.49657	0.82175									-0.91219	0.37448
			-0.83361	0.22253				-0.92253	0.47028														-1.01137	0.2198									-0.92167	0.37448
			-0.82302	0.22253				-0.69967	0.5719														-1.33327	0.32822									-0.85905	0.46954
			-0.92	0.1748				-0.06365	0.82261														-1.23867	0.42131									-0.87068	0.46954
			-0.88127	0.37465				-1.12939	0.12583														-1.35274	0.52724									-0.82487	0.62362
			-0.88563	0.37465				-0.95588	0.27111														-0.31324	0.87555									-0.26248	0.77709
			-0.87931	0.37465				-0.84749	0.3284														-0.73473	0.01791									-0.64416	0.77709
			-1.00416	0.42355				-0.80079	0.3284														-0.73428	0.0716									-0.5867	0.01951
			-0.87932	0.52848				-0.83852	0.47028														-0.34881	0.12748									-0.71261	0.12601
			-0.85532	0.52848				-0.74163	0.62283														-1.10344	0.2198									-0.86061	0.12601
			-0.85783	0.57412				-0.75601	0.527														-0.72596	0.27136									-0.77937	0.27173
			-0.78218	0.57412				-0.82774	0.07043														-0.92758	0.27136									-0.9255	0.42274
			-0.67948	0.6239				-0.91089	0.07043														-0.88363	0.4697									-0.8845	0.37448
			-0.5716	0.77592				-0.87901	0.07043														-0.86274	0.57126									-0.87021	0.42274
			-0.92575	0.32514				-1.01967	0.27111														-0.76321	0.67178									-0.73176	0.62362
			-0.81954	0.22253				-1.0394	0.527														-0.40367	0.87555									-1.06071	0.01951
			-0.85946	0.02008				-0.6861	0.72146														-0.20557	0.92223									-0.94847	0.01951
			-1.05086	0.02008				-0.52105	0.82261														-0.5355	0.77545									-0.99659	0.01951
			-1.06849	0.0744				-0.96907	0.01542														-0.57344	0.77545									-1.07652	0.12601
			-1.03558	0.12582				-0.83741	0.527														-0.93413	0.42131									-0.84948	0.12601
			-1.06775	0.1748				-0.75131	0.527														-0.93514	0.2198									-1.00204	0.27173
			-0.98618	0.22253				-0.76729	0.6716														-0.79933	0.1733									-0.98367	0.27173
			-1.10637	0.37465				-0.92971	0.01542														-0.51215	0.01791									-0.97811	0.32702
			-0.9437	0.47082				-0.62414	0.17369														-0.63153	0.01791									-1.07972	0.42274
			-0.98669	0.52848				-0.90858	0.22119														-0.31993	0.01791									-0.99616	0.07493
			-0.88124	0.6239				-0.82559	0.22119														-0.96849	0.37248									-0.9899	0.12601
			-0.79567	0.6239				-0.85747	0.47028														-0.96332	0.42131									-0.95299	0.17418
			-0.25968	0.77592				-0.59202	0.62283														-0.89005	0.52724									-0.95013	0.17418
			-0.95125	0.02008				-0.5843	0.62283														-0.54629	0.87555									-0.97355	0.22113
			-0.80359	0.02008				-0.80842	0.62283														-0.58016	0.72122									-0.9521	0.22113
			-0.90265	0.02008				-0.76753	0.6716														-0.44853	0.72122									-0.84602	0.42274
			-0.82862	0.0744				-0.46355	0.82261														-0.82371	0.52724									-0.77819	0.46954
			-0.86216	0.12582																			-0.85375	0.4697									-0.59846	0.52951
			-1.05332	0.1748																			-1.00697	0.37248									-0.96277	0.52951
			-0.88304	0.1748																			-0.81927	0.2198									-0.75961	0.67298
			-0.90512	0.22253																			-0.8946	0.2198									-0.99026	0.37448
			-0.90669	0.27228																			-1.00683	0.1733									-0.86923	0.42274
			-0.91502	0.27228																			-0.68435	0.12748									-0.86188	0.46954
			-0.97705	0.1748																			-0.89111	0.0716									-0.88899	0.46954
			-0.76657	0.52848																			-0.85742	0.01791									-0.84394	0.46954
			-0.77606	0.6239																			-0.88108	0.01791									-0.65005	0.72103
			-0.75356	0.6239																			-0.85019	0.0716									-0.54987	0.72103
			-0.62703	0.72272																			-1.02084	0.1733									-0.52778	0.72103
			-0.4856	0.72272																			-0.98571	0.2198									-0.40996	0.77709
			-0.409	0.77592																			-1.04033	0.4697									-0.3796	0.92302
			-0.37503	0.82374																			-0.8557	0.62241									-0.94681	0.01951
			-0.63189	0.67486																			-0.7757	0.67178									-0.86684	0.07493
			-0.93138	0.52848																			-0.78818	0.72122									-0.99627	0.07493
			-1.02163	0.47082																			-0.68747	0.72122									-1.04162	0.07493
			-0.94651	0.42355																			-0.45788	0.82175									-0.61911	0.42274
			-1.00174	0.42355																			-0.91046	0.01791									-0.78609	0.01951
			-0.93424	0.37465																			-0.84968	0.12748									-0.87149	0.01951
			-0.93424	0.37465																			-0.70217	0.12748									-0.93174	0.01951
			-1.04951	0.27228																			-0.79756	0.2198									-0.80765	0.07493
			-0.98477	0.27228																			-0.79871	0.57126									-1.00765	0.12601
			-0.98846	0.22253																			-0.73515	0.67178									-0.96161	0.07493
			-0.95305	0.02008																			-0.5825	0.72122									-0.85159	0.12601
			-1.02828	0.22253																			-0.76154	0.01791									-1.06521	0.17418
			-0.9278	0.22253																			-0.90068	0.12748									-0.91022	0.22113
			-0.98335	0.47082																			-0.76543	0.12748									-0.88938	0.17418
			-0.61595	0.57412																			-0.86427	0.1733									-1.01648	0.27173
			-0.60877	0.6239																			-0.79632	0.2198									-0.94398	0.37448
			-0.10931	0.82374																			-0.78754	0.32822									-0.89509	0.42274
			-0.50069	0.77592																			-0.84116	0.42131									-0.87075	0.46954
			-0.70946	0.52848																			-0.86912	0.4697									-1.03883	0.42274
			-0.84054	0.32514																			-0.64867	0.77545									-0.97512	0.62362
			-0.54134	0.32514																			-0.96755	0.01791									-0.89925	0.62362
			-0.86553	0.27228																			-1.00403	0.01791									-0.73856	0.72103
			-0.92764	0.22253																			-1.00219	0.12748									-0.12691	0.92302
			-0.85548	0.22253																			-0.77261	0.27136									-0.99392	0.01951
			-0.85094	0.42355																			-0.0576	0.87555									-0.89909	0.17418
			-0.92	0.1748																			-0.43335	0.01791									-1.12703	0.27173
			-1.01466	0.0744																			-0.85019	0.0716									-1.07389	0.37448
			-0.88256	0.02008																			-0.84651	0.27136									-0.85937	0.57451
			-0.85347	0.02008																			-0.99835	0.4697									-0.80087	0.72103
			-1.00034	0.22253																			-0.82116	0.52724									-0.48034	0.82399
			-1.0749	0.22253																			-0.70746	0.62241									-1.09597	0.01951
			-0.95741	0.32514																			-0.59266	0.72122									-0.99959	0.07493
			-0.90538	0.47082																			-0.58153	0.67178									-0.94882	0.17418
			-0.84855	0.57412																			-0.23288	0.87555									-1.00392	0.46954
			-0.91219	0.02008																			-0.82011	0.01791									-0.92979	0.52951
			-0.89336	0.02008																			-0.67625	0.1733									-0.96247	0.57451
			-0.87467	0.02008																			-0.9228	0.2198									-1.02032	0.52951
			-0.8303	0.02008																			-0.93133	0.1733									-0.90709	0.57451
			-0.89123	0.0744																			-0.634	0.32822									-0.31271	0.875
			-0.98676	0.12582																			-0.6926	0.67178									-0.3007	0.875
			-0.93951	0.1748																													-0.99433	0.12601
			-1.02455	0.32514																													-0.95374	0.17418
			-0.91822	0.32514																													-1.02865	0.12601
			-0.9418	0.37465																													-0.85116	0.32702
			-0.8998	0.37465																													-0.67124	0.46954
			-0.82397	0.57412																													-0.66432	0.62362
			-0.68198	0.57412																													-0.86513	0.01951
			-0.7838	0.57412																													-0.99344	0.01951
			-0.57286	0.67486																													-1.00885	0.07493
			-0.59738	0.72272																													-1.05259	0.12601
			-0.29259	0.87493																													-0.99031	0.17418
			-0.50106	0.72272																													-1.08051	0.17418
			-0.58891	0.52848																													-1.10163	0.37448
			-0.77309	0.52848																													-0.94703	0.46954
			-0.90028	0.42355																													-0.95364	0.52951
			-0.8613	0.22253																													-0.88052	0.57451
			-0.50137	0.02008																													-0.81326	0.62362
			-1.00555	0.12582																													-0.28282	0.77709
			-0.99332	0.12582																													-0.44316	0.01951
			-1.03733	0.0744																													-0.55318	0.01951
			-1.07087	0.32514																													-0.69112	0.01951
			-0.97231	0.37465																													-0.80947	0.12601
			-0.90135	0.42355																													-0.7348	0.12601
			-0.9583	0.42355																													-0.86081	0.12601
			-0.84873	0.6239																													-0.6562	0.17418
			-0.60608	0.72272																													-0.89484	0.22113
			-0.83009	0.02008																													-0.99383	0.22113
			-0.88804	0.12582																													-0.93961	0.22113
			-1.09502	0.12582																													-0.84761	0.22113
			-0.80162	0.1748																													-0.94162	0.32702
			-0.94271	0.37465																													-0.81138	0.32702
			-0.74102	0.57412																													-0.88611	0.37448
			-0.70285	0.72272																													-0.89878	0.37448
			-0.3537	0.72272																													-0.93481	0.46954
			-0.4485	0.02008																													-0.83471	0.57451
			-0.84434	0.02008																													-0.84349	0.57451
			-0.95352	0.12582																													-0.7764	0.57451
			-0.85806	0.0744																													-0.76821	0.62362
			-0.84202	0.02008																													-0.53845	0.82399
			-0.95722	0.1748																													-0.90207	0.01951
			-0.91012	0.37465																													-1.02862	0.07493
			-0.91958	0.37465																													-0.97147	0.07493
			-0.85541	0.47082																													-0.98821	0.12601
			-0.86699	0.47082																													-1.08397	0.22113
			-0.8072	0.6239																													-1.04367	0.37448
			-0.25772	0.77592																													-0.97197	0.42274
			-0.57446	0.82374																													-1.01807	0.52951
			-0.56793	0.02008																													-0.91612	0.57451
			-0.698	0.12582																													-0.89776	0.57451
			-0.84296	0.12582																													-0.81362	0.62362
			-0.77153	0.27228																													-0.85516	0.67298
			-0.92495	0.42355																													-0.69924	0.72103
			-0.88249	0.37465																													-0.69315	0.77709
			-0.86969	0.42355																													-0.51691	0.82399
			-0.71609	0.6239																													-0.49118	0.82399
			-1.02677	0.02008																													-0.80114	0.12601
			-0.91813	0.02008																													-0.95066	0.17418
			-0.9647	0.02008																													-0.86967	0.17418
			-1.05445	0.12582																													-0.90941	0.22113
			-0.83206	0.12582																													-0.99198	0.22113
			-0.99197	0.27228																													-1.00658	0.27173
			-0.97378	0.27228																													-1.06677	0.42274
			-0.97413	0.32514																													-0.97623	0.42274
			-1.07907	0.42355																													-0.94645	0.52951
			-0.97361	0.0744																													-0.91668	0.57451
			-0.9696	0.12582																													-0.96069	0.52951
			-0.93916	0.1748																													-0.83214	0.57451
			-0.93634	0.1748																													-1.0427	0.01951
			-0.96484	0.22253																													-1.06789	0.01951
			-0.94358	0.22253																													-1.00321	0.17418
			-0.84551	0.42355																													-1.07432	0.17418
			-0.77489	0.47082																													-0.90896	0.42274
			-0.59215	0.52848																													-0.93054	0.46954
			-0.95262	0.52848																													-0.68773	0.57451
			-0.73906	0.67486																													-0.74499	0.57451
			-0.98801	0.37465																													-0.57171	0.72103
			-0.86871	0.42355																													-0.7129	0.01951
			-0.85823	0.47082																													-0.6897	0.01951
			-0.88522	0.47082																													-0.63108	0.07493
			-0.84036	0.47082																													-0.93355	0.17418
			-0.63262	0.72272																													-0.92649	0.32702
			-0.53513	0.72272																													-0.96206	0.52951
			-0.51362	0.72272																													-0.43607	0.82399
			-0.3656	0.82374																													-1.03283	0.01951
			-0.40039	0.92409																													-0.94278	0.01951
			-0.91652	0.02008																													-0.92743	0.07493
			-0.84722	0.0744																													-0.98178	0.07493
			-0.97372	0.0744																													-1.02776	0.07493
			-1.01804	0.0744																													-0.99137	0.17418
			-0.61874	0.42355																													-1.04706	0.17418
			-0.76094	0.02008																													-1.02108	0.17418
			-0.84361	0.02008																													-0.93511	0.22113
			-0.90193	0.02008																													-0.94183	0.32702
			-0.78937	0.0744																													-0.96316	0.37448
			-0.98699	0.12582																													-0.92044	0.37448
			-0.93984	0.0744																													-0.95493	0.37448
			-0.83413	0.12582																													-1.01764	0.37448
			-1.04975	0.1748																													-1.0113	0.42274
			-0.90207	0.22253																													-0.94949	0.42274
			-0.87647	0.1748																													-0.93458	0.32702
			-1.00626	0.27228																													-0.99119	0.32702
			-0.94184	0.37465																													-0.95219	0.46954
			-0.89456	0.42355																													-0.77539	0.57451
			-0.86705	0.47082																													-0.79774	0.67298
			-1.03821	0.42355																													-0.62705	0.72103
			-0.95423	0.6239																													-0.63877	0.77709
			-0.87998	0.6239
			-0.71876	0.72272
			-0.13386	0.92409
			-0.96212	0.02008
			-0.88604	0.1748
			-1.1157	0.27228
			-1.07146	0.37465
			-0.84841	0.57412
			-0.7794	0.72272
			-0.47834	0.82374
			-1.06091	0.02008
			-0.97696	0.0744
			-0.93505	0.1748
			-0.99966	0.47082
			-0.91999	0.52848
			-0.95019	0.57412
			-1.00956	0.52848
			-0.89551	0.57412
			-0.31558	0.87493
			-0.30345	0.87493
			-0.97394	0.12582
			-0.9399	0.1748
			-1.00756	0.12582
			-0.84769	0.32514
			-0.6684	0.47082
			-0.65009	0.6239
			-0.83745	0.02008
			-0.96165	0.02008
			-0.98601	0.0744
			-1.03101	0.12582
			-0.97594	0.1748
			-1.06483	0.1748
			-1.09913	0.37465
			-0.94301	0.47082
			-0.94359	0.52848
			-0.86929	0.57412
			-0.79583	0.6239
			-0.27769	0.77592
			-0.42899	0.02008
			-0.53548	0.02008
			-0.66901	0.02008
			-0.79288	0.12582
			-0.71973	0.12582
			-0.84316	0.12582
			-0.64668	0.1748
			-0.88684	0.22253
			-0.98494	0.22253
			-0.93121	0.22253
			-0.84003	0.22253
			-0.93778	0.32514
			-0.80807	0.32514
			-0.8841	0.37465
			-0.89674	0.37465
			-0.93084	0.47082
			-0.82406	0.57412
			-0.83273	0.57412
			-0.76649	0.57412
			-0.75176	0.6239
			-0.53621	0.82374
			-0.87321	0.02008
			-1.00534	0.0744
			-0.94948	0.0744
			-0.96795	0.12582
			-1.07427	0.22253
			-1.0413	0.37465
			-0.97139	0.42355
			-1.00734	0.52848
			-0.90443	0.57412
			-0.88631	0.57412
			-0.79619	0.6239
			-0.83202	0.67486
			-0.68049	0.72272
			-0.68059	0.77592
			-0.51475	0.82374
			-0.48913	0.82374
			-0.78472	0.12582
			-0.93687	0.1748
			-0.85705	0.1748
			-0.90128	0.22253
			-0.98311	0.22253
			-0.99646	0.27228
			-1.06613	0.42355
			-0.97564	0.42355
			-0.93647	0.52848
			-0.90498	0.57412
			-0.95056	0.52848
			-0.82152	0.57412
			-1.00934	0.02008
			-1.03372	0.02008
			-0.98865	0.1748
			-1.05873	0.1748
			-0.90842	0.42355
			-0.9266	0.47082
			-0.67895	0.57412
			-0.73549	0.57412
			-0.55638	0.72272
			-0.69009	0.02008
			-0.66763	0.02008
			-0.6168	0.0744
			-0.92	0.1748
			-0.92271	0.32514
			-0.95192	0.52848
			-0.43425	0.82374
			-0.99979	0.02008
			-0.91262	0.02008
			-0.90643	0.0744
			-0.95955	0.0744
			-1.0045	0.0744
			-0.97699	0.1748
			-1.03187	0.1748
			-1.00626	0.1748
			-0.92674	0.22253
			-0.93799	0.32514
			-0.96097	0.37465
			-0.91835	0.37465
			-0.95276	0.37465
			-1.01533	0.37465
			-1.01069	0.42355
			-0.94892	0.42355
			-0.93077	0.32514
			-0.98714	0.32514
			-0.94815	0.47082
			-0.7655	0.57412
			-0.77615	0.67486
			-0.61024	0.72272
			-0.62719	0.77592

## Sheet: Figure 5d
Figure 5d	Data for density of gold-labeled proteins along the vesicle height (10 bins). The histograms show the sum of particles in each bin (for all vesicles) divided by the average radius of the bin per vesicle.
			Normalized gold particles per radius per bin per vesicle
	height binning	His-GFP-Clathrin	His-Cavin1-GFP	EPS15-GFP-His	His-GFP-Rab3a	His-GFP-Rab27a	His-GFP-Rabphilin3a	His-GFP-Granuphilin-a	His-GFP-Rim2
	0	0.99372	0.81488	1	0.79927	0.88718	1	1	0.9551
	0.1	1	0.79807	0.60146	0.58972	0.57289	0.66779	0.80772	0.86393
	0.2	0.60341	0.73025	0.2943	0.43396	0.60248	0.71057	0.65531	0.70227
	0.3	0.6167	0.47762	0.18486	0.44139	0.60553	0.67399	0.54489	0.59436
	0.4	0.59208	0.59219	0.06833	0.50088	0.66622	0.6505	0.57118	0.6964
	0.5	0.59909	0.77038	0.13198	0.47817	1	0.77802	0.79501	0.80469
	0.6	0.6952	0.59977	0.06766	0.56579	0.92176	0.97364	0.5547	1
	0.7	0.74568	0.7279	0.04	0.84686	0.72759	0.48308	0.76805	0.88261
	0.8	0.71031	1	0.05375	1	0.66008	0.31074	0.75119	0.29055
	0.9	0.1146	0.03515	0.04745	0.1993	0.05256	0	0.06214	0
	Raw values used to obtain final normalized data.
	# of vesicle	54	63	65	59	58	58	62	63
		frequency/radius/bin/vesicle
		0.0255126	0.0171076	0.0167212	0.0169409	0.00989366	0.0122822	0.0225395	0.0116052
		0.0256739	0.0167546	0.0100571	0.0124994	0.00638872	0.00820196	0.0182055	0.0104975
		0.015492	0.0153308	0.00492103	0.00919795	0.00671872	0.00872737	0.0147704	0.00853308
		0.0158331	0.0100271	0.00309108	0.00935541	0.00675273	0.00827808	0.0122816	0.00722191
		0.0152011	0.0124325	0.00114264	0.0106165	0.00742949	0.00798961	0.0128741	0.0084618
		0.0153809	0.0161735	0.00220689	0.010135	0.0111518	0.00955583	0.0179191	0.00977761
		0.0178484	0.0125915	0.00113144	0.0119921	0.0102793	0.0119584	0.0125027	0.0121508
		0.0191446	0.0152816	0.000668837	0.0179497	0.00811394	0.00593332	0.0173115	0.0107244
		0.0182365	0.020994	0.00089877	0.0211956	0.0073611	0.00381656	0.0169314	0.00353036
		0.00294214	0.000738018	0.000793385	0.00422419	0.000586093	0	0.00140061	0
		radius of bin
		78.3925	68.6599	74.5252	87.0425	106.303	103.879	74.4214	94.375
		83.6704	68.2115	73.4268	89.4957	113.346	109.309	76.1911	102.822
		84.8707	73.5112	75.0312	99.5063	123.176	122.484	78.623	113.471
		85.3811	72.8186	69.6793	99.6432	125.109	120.801	80.1092	118.687
		85.2767	74.0505	67.3207	98.9828	122.995	114.373	78.928	112.551
		83.0755	70.6625	62.7406	93.6506	115.955	99.2353	74.7085	103.898
		74.7033	65.552	54.3896	81.9746	100.638	86.5067	68.3725	94.0564
		63.8417	57.1286	46.0041	66.0982	80.7465	69.7406	57.7652	75.4846
		47.7269	37.0476	34.2348	47.9793	53.8712	49.6926	43.82	49.4576
		25.177	21.5076	19.3911	24.0744	29.4175	24.7413	23.0314	25.6582
		No. of particles per bin
		108	74	81	87	61	74	104	69
		116	72	48	66	42	52	86	68
		71	71	24	54	48	62	72	61
		73	46	14	55	49	58	61	54
		70	58	5	62	53	53	63	60
		69	72	9	56	75	55	83	64
		72	52	4	58	60	60	53	72
		66	55	2	70	38	24	62	51
		47	49	2	60	23	11	46	11
		4	1	1	6	1	0	2	0

## Sheet: Figure 6b&e
	Data for spatially averaged and normalized distribution profile for Syntaxin1A and SNAP25 on vesicles.
	Figure 6b	Gold particles distribution for His-GFP-Syntaxin1A				Figure 6e	Gold particles distribution for His-GFP-SNAP25
	averaged normalized radius and height data for 76 vesicles from 9 tomograms					averaged normalized radius and height data for 65 vesicles from 8 tomograms
	membrane contour radius	membrane contour height	gold particle radius	gold particle height		membrane contour radius	membrane contour height	gold particle radius	gold particle height
	0.74281	0.01694	0.97134	0.12629		0.74766	0.01689	0.88548	0.01689
	0.78384	0.07145	0.93544	0.12629		0.79681	0.07021	1.04182	0.01689
	0.81981	0.12629	1.10298	0.21995		0.82604	0.12618	0.84207	0.01689
	0.86499	0.17335	0.79801	0.07145		0.86851	0.17255	0.68302	0.07021
	0.88761	0.21995	0.34471	0.01694		0.90841	0.2196	1.16064	0.3289
	0.91722	0.26999	0.18138	0.01694		0.92276	0.27123	0.96648	0.01689
	0.92996	0.3278	0.94723	0.21995		0.94777	0.3289	0.90768	0.01689
	0.93867	0.37427	0.95607	0.07145		0.95484	0.37321	0.89939	0.01689
	0.94191	0.42207	1.00534	0.07145		0.95143	0.4211	0.83562	0.01689
	0.92023	0.4693	1.38284	0.01694		0.94234	0.46906	0.58456	0.27123
	0.90047	0.52807	0.78398	0.26999		0.92108	0.52796	0.71564	0.77578
	0.8785	0.57164	0.81932	0.07145		0.8955	0.5715	1.1349	0.01689
	0.84625	0.62161	0.5027	0.07145		0.87055	0.62192	0.89281	0.01689
	0.80167	0.6722	0.80327	0.01694		0.8247	0.6711	1.2949	0.01689
	0.73956	0.72256	1.17585	0.17335		0.75503	0.72163	1.22647	0.01689
	0.66453	0.77589	0.93991	0.07145		0.68483	0.77578	0.91038	0.01689
	0.59307	0.82273	0.81815	0.07145		0.6092	0.82264	0.9374	0.3289
	0.4723	0.87646	0.9032	0.01694		0.46617	0.87706	0.79247	0.01689
	0.30495	0.92368	0.87825	0.01694		0.30449	0.92351	0.78468	0.01689
	0.14848	0.97005	0.88271	0.01694		0.13538	0.97004	1.17235	0.01689
	-0.74281	0.01694	1.83998	0.01694		-0.74766	0.01689	0.9354	0.01689
	-0.78384	0.07145	1.55497	0.01694		-0.79681	0.07021	0.96919	0.01689
	-0.81981	0.12629	2.04284	0.01694		-0.82604	0.12618	0.99024	0.01689
	-0.86499	0.17335	0.83697	0.12629		-0.86851	0.17255	0.99602	0.01689
	-0.88761	0.21995	0.87191	0.01694		-0.90841	0.2196	0.73721	0.01689
	-0.91722	0.26999	0.91525	0.01694		-0.92276	0.27123	1.03893	0.46906
	-0.92996	0.3278	0.86202	0.01694		-0.94777	0.3289	0.74766	0.01689
	-0.93867	0.37427	1.07354	0.01694		-0.95484	0.37321	0.97455	0.01689
	-0.94191	0.42207	0.91007	0.01694		-0.95143	0.4211	1.00606	0.01689
	-0.92023	0.4693	0.86085	0.12629		-0.94234	0.46906	1.07845	0.07021
	-0.90047	0.52807	0.78373	0.4693		-0.92108	0.52796	0.73128	0.01689
	-0.8785	0.57164	1.2265	0.07145		-0.8955	0.5715	0.96565	0.01689
	-0.84625	0.62161	0.89688	0.12629		-0.87055	0.62192	0.94026	0.07021
	-0.80167	0.6722	0.89688	0.12629		-0.8247	0.6711	0.86517	0.01689
	-0.73956	0.72256	1.02783	0.17335		-0.75503	0.72163	0.89498	0.01689
	-0.66453	0.77589	0.81661	0.07145		-0.68483	0.77578	0.87024	0.01689
	-0.59307	0.82273	1.01205	0.07145		-0.6092	0.82264	0.8591	0.07021
	-0.4723	0.87646	0.86802	0.01694		-0.46617	0.87706	0.74766	0.01689
	-0.30495	0.92368	0.93773	0.12629		-0.30449	0.92351	0.33612	0.01689
	-0.14848	0.97005	0.78384	0.07145		-0.13538	0.97004	0.91162	0.12618
			0.60988	0.07145				0.98572	0.46906
			0.2785	0.01694				1.07666	0.3289
			0.76174	0.01694				0.32738	0.01689
			0.74281	0.01694				1.00786	0.4211
			1.077	0.26999				0.96166	0.52796
			0.74945	0.07145				1.03192	0.46906
			0.66607	0.01694				0.57293	0.77578
			0.11949	0.01694				1.04206	0.4211
			0.67617	0.21995				0.85491	0.07021
			0.74281	0.01694				0.9312	0.07021
			0.69915	0.01694				0.92353	0.07021
			0.82411	0.01694				0.95375	0.2196
			0.78968	0.01694				1.04521	0.27123
			1.11033	0.37427				0.93434	0.5715
			1.08779	0.42207				0.97203	0.01689
			0.93063	0.21995				0.74766	0.01689
			0.91099	0.42207				0.90935	0.01689
			0.79078	0.01694				0.40118	0.01689
			1.39197	0.01694				0.92728	0.12618
			0.9516	0.17335				0.95607	0.2196
			0.62882	0.26999				0.86441	0.27123
			0.75708	0.37427				1.10129	0.27123
			0.93434	0.01694				0.99783	0.3289
			0.46828	0.01694				0.72626	0.2196
			0.88155	0.07145				0.64833	0.2196
			0.73321	0.21995				1.13316	0.2196
			0.70263	0.07145				0.85805	0.3289
			0.93041	0.07145				0.90949	0.46906
			0.84348	0.42207				0.77307	0.5715
			0.89646	0.07145				0.42484	0.82264
			0.94854	0.17335				0.68302	0.01689
			0.57314	0.12629				0.77885	0.01689
			0.51773	0.52807				0.79681	0.07021
			0.497	0.17335				0.62625	0.12618
			0.70752	0.12629				0.21892	0.12618
			0.74438	0.21995				1.20845	0.2196
			0.9593	0.07145				0.77842	0.37321
			0.93276	0.12629				0.63201	0.72163
			0.50402	0.26999				0.34865	0.82264
			0.78926	0.42207				1.19552	0.01689
			0.84584	0.4693				0.58641	0.01689
			0.81307	0.42207				0.63118	0.01689
			0.63617	0.3278				0.69988	0.01689
			1.03421	0.26999				0.77064	0.01689
			0.81235	0.01694				0.9984	0.01689
			0.23243	0.01694				0.96273	0.07021
			0.75183	0.07145				0.66178	0.72163
			0.93545	0.01694				0.56744	0.92351
			0.58391	0.01694				0.89658	0.01689
			0.63083	0.01694				0.79026	0.01689
			0.90876	0.01694				0.85376	0.01689
			0.76335	0.12629				0.79315	0.01689
			0.86125	0.12629				0.74349	0.01689
			1.11269	0.3278				0.98746	0.46906
			0.86017	0.3278				0.4629	0.77578
			1.06309	0.52807				0.87065	0.01689
			0.7333	0.01694				1.28337	0.01689
			0.69519	0.01694				1.01804	0.27123
			0.79918	0.01694				1.02229	0.27123
			1.31895	0.01694				1.06488	0.4211
			0.79067	0.01694				0.14537	0.01689
			0.98469	0.12629				0.95722	0.01689
			0.66142	0.07145				0.80555	0.01689
			0.6236	0.21995				1.25967	0.01689
			0.69887	0.4693				1.45219	0.07021
			0.76727	0.52807				1.06724	0.17255
			0.37155	0.77589				0.93903	0.2196
			0.74281	0.01694				0.86556	0.01689
			0.95099	0.01694				0.85582	0.01689
			0.74967	0.17335				0.89377	0.01689
			0.72453	0.26999				0.91315	0.01689
			0.86853	0.01694				0.89498	0.01689
			0.94185	0.17335				0.81356	0.01689
			0.8114	0.01694				0.74766	0.01689
			0.94191	0.42207				0.84805	0.01689
			0.72297	0.01694				0.92959	0.01689
			0.8318	0.21995				1.02891	0.17255
			0.74925	0.01694				1.01494	0.27123
			0.91737	0.01694				0.9771	0.3289
			0.83666	0.12629				1.00265	0.37321
			0.82781	0.21995				0.91741	0.37321
			0.97351	0.07145				0.89913	0.3289
			0.92954	0.07145				0.36119	0.87706
			1.2748	0.26999				0.70684	0.01689
			1.37001	0.3278				1.31891	0.12618
			0.48975	0.01694				1.02604	0.07021
			0.90939	0.01694				0.77894	0.01689
			0.67684	0.07145				0.81619	0.01689
			0.62254	0.17335				0.78989	0.01689
			0.88772	0.17335				0.70316	0.01689
			0.77539	0.21995				0.9602	0.01689
			0.95106	0.26999				1.15382	0.01689
			0.82026	0.3278				0.74766	0.01689
			0.7992	0.26999				0.49054	0.07021
			0.76008	0.37427				0.93526	0.01689
			0.73809	0.37427				1.26124	0.01689
			0.66039	0.4693				0.74766	0.01689
			0.67995	0.57164				0.698	0.01689
			0.72558	0.57164				1.25038	0.07021
			0.81863	0.01694				0.67722	0.01689
			1.26274	0.01694				0.76536	0.01689
			1.44622	0.12629				0.79681	0.07021
			1.14964	0.07145				0.89115	0.01689
			1.13947	0.07145				0.7748	0.07021
			1.20383	0.07145				0.74185	0.07021
			0.78333	0.01694				0.70364	0.01689
			1.05091	0.07145				1.02283	0.01689
			0.88553	0.26999				1.02944	0.2196
			0.99051	0.4693				0.79515	0.01689
			0.68722	0.01694				0.80755	0.01689
			1.18732	0.12629				0.63901	0.01689
			0.88403	0.4693				0.58786	0.01689
			0.96501	0.07145				0.53342	0.01689
			1.28262	0.21995				0.83791	0.01689
			0.42327	0.77589				0.89787	0.07021
			1.02041	0.07145				0.87759	0.12618
			0.76342	0.17335				0.99559	0.12618
			1.05316	0.37427				0.87512	0.07021
			0.88137	0.01694				0.80234	0.07021
			0.96304	0.01694				0.85536	0.07021
			0.88257	0.07145				0.68906	0.01689
			0.61052	0.72256				0.87954	0.07021
			0.87329	0.3278				0.7859	0.01689
			0.91478	0.21995				0.88913	0.01689
			1.04571	0.12629				0.81558	0.01689
			0.92719	0.07145				0.93871	0.01689
			0.8002	0.01694				1.09173	0.27123
			0.94636	0.01694				0.94714	0.62192
			0.24689	0.07145				0.82447	0.01689
			0.64484	0.07145				1.0124	0.01689
			0.58413	0.07145				0.97323	0.01689
			0.64074	0.01694				0.92718	0.01689
			0.17202	0.01694				0.81437	0.01689
			0.89759	0.07145				0.56075	0.01689
			0.85031	0.07145				0.84149	0.01689
			0.88542	0.07145				0.78202	0.01689
			1.09842	0.21995				0.90948	0.01689
			0.97928	0.21995				0.96872	0.01689
			0.80978	0.52807				0.91888	0.01689
			0.89519	0.6722				0.8388	0.01689
			0.81987	0.07145				1.09754	0.07021
			0.66611	0.12629				1.15388	0.07021
			0.96584	0.26999				0.80379	0.01689
			0.60116	0.87646				0.94931	0.01689
			0.92996	0.3278				1.30146	0.01689
			0.88478	0.3278				1.33889	0.01689
			0.88895	0.12629				0.84204	0.07021
			0.82108	0.17335				0.79681	0.07021
			0.59766	0.07145				0.82604	0.12618
			0.64856	0.01694				0.74766	0.01689
			0.88761	0.21995				0.33095	0.01689
			0.83894	0.01694				0.10362	0.01689
			0.78384	0.07145				0.73889	0.01689
			0.78384	0.07145				0.79802	0.01689
			0.83409	0.07145				0.7757	0.01689
			0.53361	0.07145				0.87159	0.01689
			0.8315	0.01694				0.77354	0.01689
			0.92058	0.12629				0.82748	0.01689
			0.91143	0.17335				0.95795	0.01689
			0.98238	0.52807				0.99746	0.01689
			0.93577	0.6722				0.99685	0.01689
			0.97852	0.01694				1.11212	0.2196
			0.97576	0.07145				0.88415	0.07021
			0.81981	0.12629				1.17407	0.01689
			1.04775	0.07145				1.22521	0.01689
			0.91632	0.07145				0.75989	0.01689
			1.28716	0.12629				0.48229	0.01689
			0.90637	0.07145				0.83219	0.01689
			0.82111	0.17335				0.88729	0.01689
			0.86027	0.42207				0.71002	0.01689
			1.01875	0.01694				0.87242	0.01689
			0.78384	0.07145				0.92221	0.01689
			1.06374	0.07145				1.0425	0.07021
			0.93854	0.12629				0.95739	0.01689
			0.92996	0.3278				0.80447	0.01689
			1.16932	0.26999				0.86698	0.07021
			0.98996	0.21995				0.86475	0.4211
			1.10113	0.26999				0.95143	0.4211
			1.13532	0.12629				1.25507	0.01689
			1.07933	0.52807				0.83692	0.07021
			0.7282	0.01694				0.1861	0.01689
			0.91707	0.01694				0.84312	0.01689
			0.14969	0.01694				0.74766	0.01689
			0.78384	0.07145				1.03611	0.37321
			1.26031	0.17335				1.04308	0.46906
			0.79205	0.01694				0.88048	0.46906
			0.81981	0.12629				0.25709	0.92351
			1.07744	0.17335				0.66716	0.01689
			1.01055	0.21995				0.56773	0.01689
			1.07916	0.37427				0.55134	0.01689
			0.83031	0.07145				0.49491	0.01689
			1.02135	0.12629				0.16383	0.01689
			1.06285	0.26999				0.45414	0.01689
			1.06496	0.3278				0.66449	0.01689
			1.16199	0.3278				0.8703	0.07021
			1.27508	0.4693				0.82604	0.12618
			0.78385	0.01694				0.7786	0.17255
			0.74281	0.01694				0.56203	0.01689
			0.91185	0.07145				0.94079	0.4211
			0.44174	0.01694				0.8955	0.5715
			1.10952	0.07145				0.58203	0.82264
			1.00844	0.07145				0.32683	0.97004
			0.99095	0.07145				0.31537	0.01689
			0.74486	0.01694				0.63107	0.01689
			0.47284	0.01694				0.79681	0.07021
			1.09364	0.07145				1.1417	0.01689
			0.88897	0.12629				0.74766	0.01689
			0.93701	0.01694				0.16454	0.01689
			0.87772	0.01694				0.85553	0.01689
			0.96275	0.12629				0.52308	0.01689
			0.89857	0.17335				0.75708	0.01689
			0.50401	0.87646				1.0752	0.01689
			0.62052	0.12629				1.02929	0.01689
			0.64069	0.12629				0.83409	0.01689
			0.9868	0.17335				0.75568	0.07021
			0.94191	0.42207				1.27665	0.01689
			0.91094	0.37427				1.1158	0.01689
			0.45942	0.01694				0.86386	0.07021
			0.74281	0.01694				1.28261	0.07021
			0.3469	0.01694				0.81413	0.01689
			0.36526	0.01694				0.74766	0.01689
			0.99889	0.01694				0.74766	0.01689
			0.74281	0.01694				0.72422	0.01689
			0.69051	0.07145				1.34325	0.01689
			0.74592	0.07145				0.83883	0.01689
			0.56573	0.12629				0.95699	0.01689
			0.87784	0.12629				1.15988	0.01689
			0.7745	0.12629				1.07472	0.27123
			0.83147	0.21995				0.97976	0.52796
			0.43254	0.77589				0.88662	0.01689
			0.86499	0.17335				0.96651	0.01689
			0.78384	0.07145				1.06962	0.01689
			0.7102	0.07145				0.87493	0.6711
			0.83068	0.07145				0.58182	0.01689
			1.01274	0.17335				0.74766	0.01689
			0.82613	0.07145				0.90121	0.01689
			0.81981	0.12629				0.99473	0.01689
			0.80809	0.12629				0.91346	0.01689
			0.72218	0.77589				0.89811	0.12618
			0.39043	0.77589				0.87166	0.01689
			0.94337	0.57164				0.962	0.01689
			0.74281	0.01694				0.90018	0.01689
			0.7579	0.12629				0.88278	0.01689
			0.84376	0.21995				0.79681	0.07021
			0.87824	0.37427				0.35284	0.07021
			0.6894	0.52807				0.98184	0.01689
			0.53908	0.62161				0.8792	0.01689
			-0.97134	0.12629				1.34696	0.01689
			-0.93544	0.12629				0.68014	0.01689
			-1.10298	0.21995				0.93064	0.01689
			-0.79801	0.07145				1.08654	0.01689
			-0.34471	0.01694				1.14835	0.01689
			-0.18138	0.01694				1.06191	0.01689
			-0.94723	0.21995				0.36006	0.01689
			-0.95607	0.07145				0.84844	0.01689
			-1.00534	0.07145				0.99782	0.01689
			-1.38284	0.01694				0.98678	0.07021
			-0.78398	0.26999				1.03709	0.01689
			-0.81932	0.07145				0.88976	0.01689
			-0.5027	0.07145				0.8386	0.01689
			-0.80327	0.01694				0.93616	0.17255
			-1.17585	0.17335				0.99314	0.2196
			-0.93991	0.07145				0.73196	0.12618
			-0.81815	0.07145				0.75398	0.12618
			-0.9032	0.01694				0.43228	0.01689
			-0.87825	0.01694				0.78392	0.01689
			-0.88271	0.01694				0.98215	0.07021
			-1.83998	0.01694				0.77482	0.12618
			-1.55497	0.01694				1.05333	0.07021
			-2.04284	0.01694				1.02099	0.27123
			-0.83697	0.12629				0.83475	0.07021
			-0.87191	0.01694				0.84008	0.07021
			-0.91525	0.01694				0.86223	0.07021
			-0.86202	0.01694				1.05529	0.4211
			-1.07354	0.01694				0.95671	0.4211
			-0.91007	0.01694				0.4902	0.62192
			-0.86085	0.12629				0.79459	0.01689
			-0.78373	0.4693				0.52442	0.01689
			-1.2265	0.07145				0.58877	0.07021
			-0.89688	0.12629				0.69554	0.07021
			-0.89688	0.12629				0.64281	0.07021
			-1.02783	0.17335				1.20614	0.12618
			-0.81661	0.07145				1.27037	0.17255
			-1.01205	0.07145				1.07928	0.01689
			-0.86802	0.01694				0.91482	0.01689
			-0.93773	0.12629				0.95496	0.07021
			-0.78384	0.07145				1.11925	0.12618
			-0.60988	0.07145				1.0366	0.01689
			-0.2785	0.01694				0.94675	0.01689
			-0.76174	0.01694				1.14225	0.01689
			-0.74281	0.01694				0.94918	0.01689
			-1.077	0.26999				1.23136	0.01689
			-0.74945	0.07145				1.72192	0.01689
			-0.66607	0.01694				0.59992	0.01689
			-0.11949	0.01694				2.0833	0.01689
			-0.67617	0.21995				1.19695	0.01689
			-0.74281	0.01694				0.95246	0.01689
			-0.69915	0.01694				0.60106	0.01689
			-0.82411	0.01694				0.85927	0.01689
			-0.78968	0.01694				1.42607	0.01689
			-1.11033	0.37427				1.14826	0.01689
			-1.08779	0.42207				1.24635	0.01689
			-0.93063	0.21995				0.5929	0.01689
			-0.91099	0.42207				0.79377	0.01689
			-0.79078	0.01694				1.00332	0.01689
			-1.39197	0.01694				0.8307	0.07021
			-0.9516	0.17335				0.78661	0.2196
			-0.62882	0.26999				0.80891	0.37321
			-0.75708	0.37427				-0.88548	0.01689
			-0.93434	0.01694				-1.04182	0.01689
			-0.46828	0.01694				-0.84207	0.01689
			-0.88155	0.07145				-0.68302	0.07021
			-0.73321	0.21995				-1.16064	0.3289
			-0.70263	0.07145				-0.96648	0.01689
			-0.93041	0.07145				-0.90768	0.01689
			-0.84348	0.42207				-0.89939	0.01689
			-0.89646	0.07145				-0.83562	0.01689
			-0.94854	0.17335				-0.58456	0.27123
			-0.57314	0.12629				-0.71564	0.77578
			-0.51773	0.52807				-1.1349	0.01689
			-0.497	0.17335				-0.89281	0.01689
			-0.70752	0.12629				-1.2949	0.01689
			-0.74438	0.21995				-1.22647	0.01689
			-0.9593	0.07145				-0.91038	0.01689
			-0.93276	0.12629				-0.9374	0.3289
			-0.50402	0.26999				-0.79247	0.01689
			-0.78926	0.42207				-0.78468	0.01689
			-0.84584	0.4693				-1.17235	0.01689
			-0.81307	0.42207				-0.9354	0.01689
			-0.63617	0.3278				-0.96919	0.01689
			-1.03421	0.26999				-0.99024	0.01689
			-0.81235	0.01694				-0.99602	0.01689
			-0.23243	0.01694				-0.73721	0.01689
			-0.75183	0.07145				-1.03893	0.46906
			-0.93545	0.01694				-0.74766	0.01689
			-0.58391	0.01694				-0.97455	0.01689
			-0.63083	0.01694				-1.00606	0.01689
			-0.90876	0.01694				-1.07845	0.07021
			-0.76335	0.12629				-0.73128	0.01689
			-0.86125	0.12629				-0.96565	0.01689
			-1.11269	0.3278				-0.94026	0.07021
			-0.86017	0.3278				-0.86517	0.01689
			-1.06309	0.52807				-0.89498	0.01689
			-0.7333	0.01694				-0.87024	0.01689
			-0.69519	0.01694				-0.8591	0.07021
			-0.79918	0.01694				-0.74766	0.01689
			-1.31895	0.01694				-0.33612	0.01689
			-0.79067	0.01694				-0.91162	0.12618
			-0.98469	0.12629				-0.98572	0.46906
			-0.66142	0.07145				-1.07666	0.3289
			-0.6236	0.21995				-0.32738	0.01689
			-0.69887	0.4693				-1.00786	0.4211
			-0.76727	0.52807				-0.96166	0.52796
			-0.37155	0.77589				-1.03192	0.46906
			-0.74281	0.01694				-0.57293	0.77578
			-0.95099	0.01694				-1.04206	0.4211
			-0.74967	0.17335				-0.85491	0.07021
			-0.72453	0.26999				-0.9312	0.07021
			-0.86853	0.01694				-0.92353	0.07021
			-0.94185	0.17335				-0.95375	0.2196
			-0.8114	0.01694				-1.04521	0.27123
			-0.94191	0.42207				-0.93434	0.5715
			-0.72297	0.01694				-0.97203	0.01689
			-0.8318	0.21995				-0.74766	0.01689
			-0.74925	0.01694				-0.90935	0.01689
			-0.91737	0.01694				-0.40118	0.01689
			-0.83666	0.12629				-0.92728	0.12618
			-0.82781	0.21995				-0.95607	0.2196
			-0.97351	0.07145				-0.86441	0.27123
			-0.92954	0.07145				-1.10129	0.27123
			-1.2748	0.26999				-0.99783	0.3289
			-1.37001	0.3278				-0.72626	0.2196
			-0.48975	0.01694				-0.64833	0.2196
			-0.90939	0.01694				-1.13316	0.2196
			-0.67684	0.07145				-0.85805	0.3289
			-0.62254	0.17335				-0.90949	0.46906
			-0.88772	0.17335				-0.77307	0.5715
			-0.77539	0.21995				-0.42484	0.82264
			-0.95106	0.26999				-0.68302	0.01689
			-0.82026	0.3278				-0.77885	0.01689
			-0.7992	0.26999				-0.79681	0.07021
			-0.76008	0.37427				-0.62625	0.12618
			-0.73809	0.37427				-0.21892	0.12618
			-0.66039	0.4693				-1.20845	0.2196
			-0.67995	0.57164				-0.77842	0.37321
			-0.72558	0.57164				-0.63201	0.72163
			-0.81863	0.01694				-0.34865	0.82264
			-1.26274	0.01694				-1.19552	0.01689
			-1.44622	0.12629				-0.58641	0.01689
			-1.14964	0.07145				-0.63118	0.01689
			-1.13947	0.07145				-0.69988	0.01689
			-1.20383	0.07145				-0.77064	0.01689
			-0.78333	0.01694				-0.9984	0.01689
			-1.05091	0.07145				-0.96273	0.07021
			-0.88553	0.26999				-0.66178	0.72163
			-0.99051	0.4693				-0.56744	0.92351
			-0.68722	0.01694				-0.89658	0.01689
			-1.18732	0.12629				-0.79026	0.01689
			-0.88403	0.4693				-0.85376	0.01689
			-0.96501	0.07145				-0.79315	0.01689
			-1.28262	0.21995				-0.74349	0.01689
			-0.42327	0.77589				-0.98746	0.46906
			-1.02041	0.07145				-0.4629	0.77578
			-0.76342	0.17335				-0.87065	0.01689
			-1.05316	0.37427				-1.28337	0.01689
			-0.88137	0.01694				-1.01804	0.27123
			-0.96304	0.01694				-1.02229	0.27123
			-0.88257	0.07145				-1.06488	0.4211
			-0.61052	0.72256				-0.14537	0.01689
			-0.87329	0.3278				-0.95722	0.01689
			-0.91478	0.21995				-0.80555	0.01689
			-1.04571	0.12629				-1.25967	0.01689
			-0.92719	0.07145				-1.45219	0.07021
			-0.8002	0.01694				-1.06724	0.17255
			-0.94636	0.01694				-0.93903	0.2196
			-0.24689	0.07145				-0.86556	0.01689
			-0.64484	0.07145				-0.85582	0.01689
			-0.58413	0.07145				-0.89377	0.01689
			-0.64074	0.01694				-0.91315	0.01689
			-0.17202	0.01694				-0.89498	0.01689
			-0.89759	0.07145				-0.81356	0.01689
			-0.85031	0.07145				-0.74766	0.01689
			-0.88542	0.07145				-0.84805	0.01689
			-1.09842	0.21995				-0.92959	0.01689
			-0.97928	0.21995				-1.02891	0.17255
			-0.80978	0.52807				-1.01494	0.27123
			-0.89519	0.6722				-0.9771	0.3289
			-0.81987	0.07145				-1.00265	0.37321
			-0.66611	0.12629				-0.91741	0.37321
			-0.96584	0.26999				-0.89913	0.3289
			-0.60116	0.87646				-0.36119	0.87706
			-0.92996	0.3278				-0.70684	0.01689
			-0.88478	0.3278				-1.31891	0.12618
			-0.88895	0.12629				-1.02604	0.07021
			-0.82108	0.17335				-0.77894	0.01689
			-0.59766	0.07145				-0.81619	0.01689
			-0.64856	0.01694				-0.78989	0.01689
			-0.88761	0.21995				-0.70316	0.01689
			-0.83894	0.01694				-0.9602	0.01689
			-0.78384	0.07145				-1.15382	0.01689
			-0.78384	0.07145				-0.74766	0.01689
			-0.83409	0.07145				-0.49054	0.07021
			-0.53361	0.07145				-0.93526	0.01689
			-0.8315	0.01694				-1.26124	0.01689
			-0.92058	0.12629				-0.74766	0.01689
			-0.91143	0.17335				-0.698	0.01689
			-0.98238	0.52807				-1.25038	0.07021
			-0.93577	0.6722				-0.67722	0.01689
			-0.97852	0.01694				-0.76536	0.01689
			-0.97576	0.07145				-0.79681	0.07021
			-0.81981	0.12629				-0.89115	0.01689
			-1.04775	0.07145				-0.7748	0.07021
			-0.91632	0.07145				-0.74185	0.07021
			-1.28716	0.12629				-0.70364	0.01689
			-0.90637	0.07145				-1.02283	0.01689
			-0.82111	0.17335				-1.02944	0.2196
			-0.86027	0.42207				-0.79515	0.01689
			-1.01875	0.01694				-0.80755	0.01689
			-0.78384	0.07145				-0.63901	0.01689
			-1.06374	0.07145				-0.58786	0.01689
			-0.93854	0.12629				-0.53342	0.01689
			-0.92996	0.3278				-0.83791	0.01689
			-1.16932	0.26999				-0.89787	0.07021
			-0.98996	0.21995				-0.87759	0.12618
			-1.10113	0.26999				-0.99559	0.12618
			-1.13532	0.12629				-0.87512	0.07021
			-1.07933	0.52807				-0.80234	0.07021
			-0.7282	0.01694				-0.85536	0.07021
			-0.91707	0.01694				-0.68906	0.01689
			-0.14969	0.01694				-0.87954	0.07021
			-0.78384	0.07145				-0.7859	0.01689
			-1.26031	0.17335				-0.88913	0.01689
			-0.79205	0.01694				-0.81558	0.01689
			-0.81981	0.12629				-0.93871	0.01689
			-1.07744	0.17335				-1.09173	0.27123
			-1.01055	0.21995				-0.94714	0.62192
			-1.07916	0.37427				-0.82447	0.01689
			-0.83031	0.07145				-1.0124	0.01689
			-1.02135	0.12629				-0.97323	0.01689
			-1.06285	0.26999				-0.92718	0.01689
			-1.06496	0.3278				-0.81437	0.01689
			-1.16199	0.3278				-0.56075	0.01689
			-1.27508	0.4693				-0.84149	0.01689
			-0.78385	0.01694				-0.78202	0.01689
			-0.74281	0.01694				-0.90948	0.01689
			-0.91185	0.07145				-0.96872	0.01689
			-0.44174	0.01694				-0.91888	0.01689
			-1.10952	0.07145				-0.8388	0.01689
			-1.00844	0.07145				-1.09754	0.07021
			-0.99095	0.07145				-1.15388	0.07021
			-0.74486	0.01694				-0.80379	0.01689
			-0.47284	0.01694				-0.94931	0.01689
			-1.09364	0.07145				-1.30146	0.01689
			-0.88897	0.12629				-1.33889	0.01689
			-0.93701	0.01694				-0.84204	0.07021
			-0.87772	0.01694				-0.79681	0.07021
			-0.96275	0.12629				-0.82604	0.12618
			-0.89857	0.17335				-0.74766	0.01689
			-0.50401	0.87646				-0.33095	0.01689
			-0.62052	0.12629				-0.10362	0.01689
			-0.64069	0.12629				-0.73889	0.01689
			-0.9868	0.17335				-0.79802	0.01689
			-0.94191	0.42207				-0.7757	0.01689
			-0.91094	0.37427				-0.87159	0.01689
			-0.45942	0.01694				-0.77354	0.01689
			-0.74281	0.01694				-0.82748	0.01689
			-0.3469	0.01694				-0.95795	0.01689
			-0.36526	0.01694				-0.99746	0.01689
			-0.99889	0.01694				-0.99685	0.01689
			-0.74281	0.01694				-1.11212	0.2196
			-0.69051	0.07145				-0.88415	0.07021
			-0.74592	0.07145				-1.17407	0.01689
			-0.56573	0.12629				-1.22521	0.01689
			-0.87784	0.12629				-0.75989	0.01689
			-0.7745	0.12629				-0.48229	0.01689
			-0.83147	0.21995				-0.83219	0.01689
			-0.43254	0.77589				-0.88729	0.01689
			-0.86499	0.17335				-0.71002	0.01689
			-0.78384	0.07145				-0.87242	0.01689
			-0.7102	0.07145				-0.92221	0.01689
			-0.83068	0.07145				-1.0425	0.07021
			-1.01274	0.17335				-0.95739	0.01689
			-0.82613	0.07145				-0.80447	0.01689
			-0.81981	0.12629				-0.86698	0.07021
			-0.80809	0.12629				-0.86475	0.4211
			-0.72218	0.77589				-0.95143	0.4211
			-0.39043	0.77589				-1.25507	0.01689
			-0.94337	0.57164				-0.83692	0.07021
			-0.74281	0.01694				-0.1861	0.01689
			-0.7579	0.12629				-0.84312	0.01689
			-0.84376	0.21995				-0.74766	0.01689
			-0.87824	0.37427				-1.03611	0.37321
			-0.6894	0.52807				-1.04308	0.46906
			-0.53908	0.62161				-0.88048	0.46906
								-0.25709	0.92351
								-0.66716	0.01689
								-0.56773	0.01689
								-0.55134	0.01689
								-0.49491	0.01689
								-0.16383	0.01689
								-0.45414	0.01689
								-0.66449	0.01689
								-0.8703	0.07021
								-0.82604	0.12618
								-0.7786	0.17255
								-0.56203	0.01689
								-0.94079	0.4211
								-0.8955	0.5715
								-0.58203	0.82264
								-0.32683	0.97004
								-0.31537	0.01689
								-0.63107	0.01689
								-0.79681	0.07021
								-1.1417	0.01689
								-0.74766	0.01689
								-0.16454	0.01689
								-0.85553	0.01689
								-0.52308	0.01689
								-0.75708	0.01689
								-1.0752	0.01689
								-1.02929	0.01689
								-0.83409	0.01689
								-0.75568	0.07021
								-1.27665	0.01689
								-1.1158	0.01689
								-0.86386	0.07021
								-1.28261	0.07021
								-0.81413	0.01689
								-0.74766	0.01689
								-0.74766	0.01689
								-0.72422	0.01689
								-1.34325	0.01689
								-0.83883	0.01689
								-0.95699	0.01689
								-1.15988	0.01689
								-1.07472	0.27123
								-0.97976	0.52796
								-0.88662	0.01689
								-0.96651	0.01689
								-1.06962	0.01689
								-0.87493	0.6711
								-0.58182	0.01689
								-0.74766	0.01689
								-0.90121	0.01689
								-0.99473	0.01689
								-0.91346	0.01689
								-0.89811	0.12618
								-0.87166	0.01689
								-0.962	0.01689
								-0.90018	0.01689
								-0.88278	0.01689
								-0.79681	0.07021
								-0.35284	0.07021
								-0.98184	0.01689
								-0.8792	0.01689
								-1.34696	0.01689
								-0.68014	0.01689
								-0.93064	0.01689
								-1.08654	0.01689
								-1.14835	0.01689
								-1.06191	0.01689
								-0.36006	0.01689
								-0.84844	0.01689
								-0.99782	0.01689
								-0.98678	0.07021
								-1.03709	0.01689
								-0.88976	0.01689
								-0.8386	0.01689
								-0.93616	0.17255
								-0.99314	0.2196
								-0.73196	0.12618
								-0.75398	0.12618
								-0.43228	0.01689
								-0.78392	0.01689
								-0.98215	0.07021
								-0.77482	0.12618
								-1.05333	0.07021
								-1.02099	0.27123
								-0.83475	0.07021
								-0.84008	0.07021
								-0.86223	0.07021
								-1.05529	0.4211
								-0.95671	0.4211
								-0.4902	0.62192
								-0.79459	0.01689
								-0.52442	0.01689
								-0.58877	0.07021
								-0.69554	0.07021
								-0.64281	0.07021
								-1.20614	0.12618
								-1.27037	0.17255
								-1.07928	0.01689
								-0.91482	0.01689
								-0.95496	0.07021
								-1.11925	0.12618
								-1.0366	0.01689
								-0.94675	0.01689
								-1.14225	0.01689
								-0.94918	0.01689
								-1.23136	0.01689
								-1.72192	0.01689
								-0.59992	0.01689
								-2.0833	0.01689
								-1.19695	0.01689
								-0.95246	0.01689
								-0.60106	0.01689
								-0.85927	0.01689
								-1.42607	0.01689
								-1.14826	0.01689
								-1.24635	0.01689
								-0.5929	0.01689
								-0.79377	0.01689
								-1.00332	0.01689
								-0.8307	0.07021
								-0.78661	0.2196
								-0.80891	0.37321

## Sheet: Figure 6c&f
	Data for density of gold-labeled proteins along the vesicle height (10 bins). The histograms show the sum of particles in each bin (for all vesicles) divided by the average radius of the bin per vesicle.
		Normalized gold particles per radius per bin per vesicle
		Figure 6c	Figure 6f
	height binning	His-GFP-Syntaxin1A	His-GFP-SNAP25
	0	1	1
	0.1	0.42564	0.11643
	0.2	0.23495	0.09135
	0.3	0.12343	0.05967
	0.4	0.10246	0.07651
	0.5	0.07283	0.02683
	0.6	0.02389	0.01766
	0.7	0.05797	0.03497
	0.8	0.02786	0.04203
	0.9	0	0.05903
Raw values used to obtain final normalized data.
	# of vesicle	76	65
		frequency/radius/bin/vesicle
		0.0239772	0.0390051
		0.0102058	0.00454139
		0.00563334	0.00356322
		0.0029596	0.00232738
		0.00245676	0.00298445
		0.00174626	0.00104644
		0.000572712	0.000688823
		0.00139006	0.00136402
		0.000667902	0.00163936
		0	0.00230264
		radius of bin
		68.5957	65.4746
		70.9094	67.7529
		79.4144	77.7171
		80.0251	79.3231
		80.3368	77.3239
		75.3491	73.5093
		68.9241	67.004
		56.7942	56.3942
		39.4007	37.5382
		21.306	20.0439
		No. of particles per bin
		125	166
		55	20
		34	18
		18	12
		15	15
		10	5
		3	3
		6	5
		2	4
		0	3

## Sheet: Supplementary Fig. 1b
Supplementary Figure 1b	Data for box plot showing correlation analysis of 5 proteins with NPY-mNeongreen-labeled DCVs in live PC12 cells.
		Correlation values
DCV Correlated proteins	NPY (n=5)	Rab3 (n=10)	Rab27a (n=9)	Rabphillin (n=7)	Granuphilin (n=11)
(no. of cells analyzed)	0.82873	0.64147	0.69816	0.87339	0.53592
	0.69745	0.76076	0.73894	0.06332	0.76826
	0.95529	0.44043	-0.18568	0.48852	0.22669
	0.73725	0.63984	-0.12413	0.81137	0.27028
	0.60009	0.59733	0.57405	0.83358	0.09615
	0.77689	0.28883	0.82048	0.48081	0.19104
	0.63411	0.50386	0.34425	0.5028	-0.01989
	0.03126	0.69233	0.58374	-0.26255	0.05295
	0.89009	0.70267	0.86123	0.70322	0.29585
	0.7043	0.34305	0.3618	0.31471	0.07917
	0.47189	0.54789	0.39589	0.60433	0.26152
	0.77396	0.0076	0.3652	0.71058	0.49068
	0.73759	0.47705	0.73321	0.41447	0.54948
	0.59937	0.55518	0.57576	0.68155	0.1897
	0.84947	0.69162	0.39908	0.63383	0.21682
	0.55846	0.26799	0.63427	0.28533	0.37649
	0.82583	0.52179	0.519	0.51557	0.84255
	0.61329	0.75957	0.68718	0.72069	0.69328
	0.75253	0.77026	0.2825	0.71717	0.78268
	0.8151	0.89421	0.74345	-0.35845	-0.04406
	0.68101	0.68226	0.20439	-0.0195	-0.21234
	0.26308	0.39612	0.46083	0.47854	0.8844
	0.68513	0.71232	0.7105	0.49993	0.52304
	0.76336	0.7381	0.71384	0.47551	0.89786
	0.16186	0.22483	0.6605	0.58112	0.76382
	0.17224	0.67887	0.64313	0.87124	0.75849
	0.00816	0.41073	0.88828	0.4284	0.33926
	0.67812	0.29625	0.50154	0.19691	0.59892
	0.77467	0.3686	0.38279	0.62269	0.41909
	0.25055	0.1796	0.46978	0.70455	0.81553
	0.22331	0.1819	0.72973	0.60851	0.30697
	-0.29684	0.10335	0.51583	0.2527	0.56679
	0.58395	0.39039	0.70565	-0.14155	0.8961
	0.30354	0.15503	0.52731	0.39558	0.34656
	0.59957	0.20205	0.05769	0.63792	0.5599
	0.37827	0.31047	0.65197	0.15268	0.6852
	0.29081	-0.17417	0.87891	0.40714	0.87944
	0.82109	-0.35562	0.25673	0.62185	0.61604
	0.60537	0.38367	0.71551	0.25847	0.78272
	0.74815	0.53557	0.57806	0.17271	0.11168
	0.33915	0.64621	0.83433	0.50227	0.67769
	0.14606	0.56343	0.77591	0.71438	0.69863
	0.61013	0.56502	0.37651	0.4653	0.85341
	0.22954	0.13286	0.36329	0.68987	0.6583
	0.59398	0.50926	0.59538	0.37726	0.78111
	0.06442	0.41014	0.59025	0.67376	0.64368
	0.58663	0.09486	0.73737	0.44469	0.8501
	0.58	0.42493	0.65876	0.43112	0.96538
	0.03793	0.68349	0.6495	0.43525	0.90256
	0.23285	0.71151	0.63187	0.66057	0.57149
	0.4705	0.62916	0.87553	0.75088	0.60365
	0.56443	0.71396	0.635	0.13997	0.49361
	0.17012	-0.03896	0.6548	0.5573	0.6772
	0.21473	0.54617	0.85992	0.6607	0.80249
	0.57681	0.32276	0.61931	0.12477	0.70754
	0.82598	-0.087	0.23922	0.48665	0.6597
	0.691	0.15624	0.61274	0.67978	0.8954
	0.33629	0.68186	0.01924	0.19301	0.92057
	0.47363	0.81822	0.4604	0.58424	0.76008
	0.53192	0.55495	-0.05781	0.456	0.94622
	0.50876	0.29905	0.41153	0.44881	0.75408
	0.83343	0.40047	0.31781	0.13939	0.50538
	0.51068	0.44494	0.60842	0.72431	0.31137
	0.30278	0.38925	0.28028	0.37901	0.96106
	0.42126	0.3357	0.80106	0.66367	0.93474
	0.13784	0.6941	0.11681	0.81043	0.75783
	0.87573	0.24633	0.13647	0.30481	0.71515
	0.25727	0.19408	0.38832	0.59977	0.7733
	0.36512	0.45381	0.18519	0.68576	0.66167
	0.20005	0.59598	0.75237	0.41471	0.75969
	0.45108	0.19402	0.27877	0.56927	0.66986
	0.50419	0.02291	0.21208	0.892	0.65796
	0.75239	0.35385	0.69041	0.58069	0.89342
	0.48061	0.07876	0.57415	0.80016	0.95492
	0.78774	0.20602	-0.11734	0.67734	0.9358
	0.52859	0.24484	0.47675	0.79692	0.44414
	0.34685	0.35681	0.5788	0.63439	0.75903
	0.76706	0.26637	0.6852	0.5501	0.65778
	0.46695	0.47032	0.07228	0.59254	0.61485
	0.24578	0.65915	0.3924	0.64064	0.69493
	0.38604	0.8003	0.36511	0.66288	0.80178
	0.58284	0.75776	0.25421	0.68544	0.92859
	0.13029	0.87529	0.19548	0.85864	0.80487
	-0.03953	0.94643	0.57446	0.65168	0.79803
	0.25147	0.52944	0.27513	0.28745	0.6053
	0.2546	0.87654	0.91937	0.7252	0.91892
	0.56063	0.72888	-0.28402	0.18191	0.94777
	0.7538	0.81778	0.32574	0.17256	0.43477
	0.64275	0.86716	0.78402	0.52271	0.17915
	0.54666	0.74719	0.03297	0.30319	0.86516
	0.24761	0.91393	0.31453	0.39751	0.13627
	0.56553	0.69286	-0.0287	0.67111	0.73958
	0.6169	0.64496	0.51329	-0.3241	0.74348
	0.51705	0.69191	0.4143	0.64845	0.79094
	0.80439	0.7345	0.7752	0.80616	0.82468
	0.54847	0.62933	0.64255	0.5961	0.62356
	0.60195	0.70984	-0.0846	0.71162	0.70634
	0.54346	0.71331	0.42269	0.57347	0.66377
	0.0049	0.76449	0.30903	0.40486	0.93101
	0.59885	0.93111	0.5972	0.33236	0.92426
	0.07757	0.78649	0.84782	0.79096	0.78601
	0.28655	0.93276	0.6056	0.28001	0.61814
	0.82855	0.8145	0.49345	0.02071	0.93681
	0.35674	0.88535	0.9203	0.46734	0.15568
	0.72075	0.81321	0.57512	0.21009	0.79508
	0.39277	0.65655	0.41675	0.07083	0.82803
	0.55935	0.66353	0.43637	0.59345	0.83093
	0.88003	0.90338	0.37514	0.79781	0.86641
	0.46399	0.93907	0.36778	0.35229	0.9441
	0.39516	0.63959	0.43141	0.24909	0.69349
	0.03717	0.76194	0.67463	0.60483	0.9131
	0.0221	0.80618	0.87813	0.42212	0.05993
	0.68349	0.68587	0.66356	0.74728	0.88821
	0.69903	0.74964	0.74695	0.73909	0.87455
	0.80918	0.42952	0.29574	0.76933	0.64192
	0.88196	0.90092	0.63667	0.85695	0.6356
	0.07906	0.794	0.16201	0.12906	0.56279
	0.39855	0.73135	0.28217	0.8106	0.61343
	0.43299	0.90694	0.12319	0.60706	0.51176
	0.73139	0.96255	0.57674	0.50032	0.62312
	0.65832	0.41862	0.26005	0.61646	0.85218
	0.85064	0.94164	0.54738	0.76151	0.71738
	0.14412	0.66231	0.07407	0.66176	0.72753
	0.78826	0.88933	0.48776	0.6999	0.57937
	0.71873	0.83042	0.74156	0.72388	0.24313
	0.86402	0.86217	0.32221	0.78275	0.74755
	0.88976	0.69937	0.78547	0.38852	0.42279
	0.69117	0.87279	0.52189	0.80202	0.8339
	0.64108	0.53342	0.61196	0.58798	0.16536
	0.84844	0.76404	0.33217	0.75265	0.693
	0.49976	0.91944	0.51195	0.68255	0.63201
	0.49185	0.91592	0.51282	0.8282	0.52108
	0.79909	0.49668	0.71633	0.42865	0.85447
	0.66595	0.93829	0.60871	0.79636	0.42563
	0.76465	0.47215	0.59511	0.51739	0.60234
	0.45418	0.66409	0.80076	0.70745	0.29588
	0.7318	0.80279	0.67996	0.63189	0.74592
	0.31449	0.81436	0.66302	0.66679	0.40265
	0.68398	0.82045	0.37032	0.36595	0.86785
	0.68858	0.90867	0.90883	0.74765	0.77971
	0.74534	0.69256	0.78485	0.63723	0.6751
	0.44213	0.92607	0.78005	0.67768	0.71659
	0.57327	0.6922	0.54184	0.68102	0.6711
	0.60512	0.73302	0.56562	0.78079	0.48595
	0.54873	0.8219	0.84398	0.55857	0.91776
	0.70751	0.92102	0.82647	0.58603	0.65543
	0.7013	0.83738	0.88013	0.29439	0.83637
	0.69424	0.80005	0.52101	0.32806	0.9313
	0.18873	0.95827	0.30624	0.77602	0.90723
	0.48357	0.60858	0.85003	0.88461	0.90206
	0.52747	0.67335	0.73328	0.61737	0.89476
	0.38802	0.73747	0.80349	0.66455	0.69421
	0.79023	0.69289	0.73002	0.56711	0.94705
	0.45377	0.74921	0.78774	0.42671	0.36208
	0.51336	0.92253	0.84876	0.33645	0.35333
	0.66974	0.43811	0.69631	0.24599	0.84122
	0.63353	0.52528	0.119	0.45289	0.66065
	0.79399	0.54861	0.26739	0.40104	0.8138
	0.80834	0.89406	0.75911	0.70573	0.94015
	0.38929	0.55959	0.69131	0.62048	0.25425
	0.45609	0.72314	0.88344	0.75839	0.90012
	0.58605	0.91365	-0.07319	0.47026	0.80546
	0.23191	0.60415	0.31091	0.27116	0.61465
	0.38146	0.8845	0.56341	0.05971	0.45407
	0.43435	0.91352	0.70925	0.83371	0.62822
	0.43527	0.75219	0.29407	0.83078	0.55145
	0.25598	0.93163	0.51071	0.76219	0.55945
	0.6328	0.70676	0.69824	0.65662	0.62736
	0.51326	0.88445	0.53389	0.58335	0.62838
	0.29593	0.61541	0.71771	0.75063	0.63874
	0.48868	0.92414	0.23994	0.31706	0.74158
	0.37261	0.73815	0.19887	0.20027	0.73658
	0.51946	0.12957	0.77329	0.17831	0.1509
	0.34309	0.91127	0.39867	0.8355	0.71003
	0.30685	0.90864	0.13412	0.81302	0.79151
	0.59912	0.9364	0.33075	0.73194	0.80838
	0.4477	0.71637	0.12603	0.27524	0.56645
	0.34753	0.33488	0.39717	0.63128	0.28739
	0.54521	0.24748	0.31944	0.56742	0.71667
	0.77691	0.8897	0.61099	0.66815	0.63033
	0.38032	0.89714	0.66532	0.61613	0.51619
	0.47283	0.81293	0.58342	0.45788	0.23542
	0.02276	0.81969	0.7813	0.07974	0.25903
	0.35393	0.63876	0.50459	0.54372	0.09584
	0.62227	0.78184	0.26692	0.63356	0.08699
	0.86653	0.84182	0.61522	0.46119	-0.41751
	0.71495	0.81376	0.38638	0.77368	0.11705
	0.54805	0.87159	0.36543	0.73044	0.45381
	0.79601	0.81406	0.60857	0.6208	0.78567
	0.35574	0.89898	0.75885	0.13845	-0.38908
	0.30497	0.91096	0.77238	0.62373	0.32675
	0.75235	0.79227	0.50561	0.61493	0.29348
	0.88883	0.79015	0.47597	0.3267	0.83936
	0.62862	0.80759	0.47711	0.81406	0.12182
	0.30345	0.6158	0.41258	0.70266	-0.75184
	0.89748	0.76043	0.18092	0.62569	0.03084
	0.72574	0.78392	0.54612	0.22753	0.17764
	0.6227	0.84156	0.54462	0.60744	0.79071
	0.06135	0.73618	0.84989	0.10881	0.78352
	0.04133	0.60589	0.5448	0.90428	0.85241
	0.19849	0.39143	0.4461	0.41499	0.7092
	0.82973	0.73426	0.82155	0.51185	0.23799
	0.23943	0.77611	0.15452	0.07768	0.76499
	0.64887	0.92608	0.52786	0.73861	-0.40506
	0.7358	0.89313	0.82796	0.76674	0.3959
	0.89402	0.84989	0.04661	0.36724	0.34883
	0.91742	0.90637	0.81127	-0.04305	0.19339
	0.78602	0.7727	0.66771	0.71946	0.59559
	0.62543	0.83208	0.70946	0.74193	0.54928
	0.90811	0.8575	0.17965	0.18112	0.61784
	0.9031	0.87016	0.74508	0.26749	0.48413
	0.81884	0.74244	0.11931	0.89669	0.42212
	0.85196	0.88725	0.51767	0.46188	0.82159
	0.88474	0.78224	-0.32428	0.87415	0.64125
	0.62978	0.53631	0.79486	0.69614	0.2556
	0.88686	0.57812	0.69318	0.61071	0.24547
	0.93222	0.80817	0.43128	0.52416	0.68248
	0.92521	0.82335	0.58849	0.50601	0.6185
	0.89642	0.9235	0.44669	0.40582	0.51526
	0.87076	0.53482	-0.02035	0.60006	0.19024
	0.95717	0.71681	0.40998	0.63769	0.0669
	0.94514	0.61887	0.78774	0.2755	0.12001
	0.93743	0.716	0.01921	0.16532	0.65621
	0.89623	0.75219	0.88379	0.59464	0.5993
	0.9504	0.29597	0.60403	0.4128	0.70018
	0.95549	0.5897	0.40486	0.79479	0.88905
	0.89552	0.85661	-0.04651	0.79202	0.69611
	0.75794	0.46797	0.42045	0.57942	0.79225
	0.90762	0.76944	0.65153	0.79245	0.55375
	0.89502	0.85358	0.61537	0.36192	0.45555
	0.83713	0.60945	0.55712	0.681	0.81883
	0.86737	0.90994	0.59149	0.72425	0.30427
	0.925	0.86496	0.49053	0.7165	0.79075
	0.94309	0.46595	0.37187	0.52828	0.60166
	0.74877	0.86292	0.13425	0.86561	0.26782
	0.80351	0.8755	0.52346	0.70703	0.54208
	0.92884	0.84523	0.66395	0.63808	0.54297
	0.79106	0.89	0.67392	0.5338	0.71792
	0.80366	0.84855	0.52573	0.62659	0.69971
	0.74629	0.77328	0.78248	0.45664	0.6262
	0.93015	0.88745	0.28912	0.72158	0.54558
	0.82401	0.87938	0.5393	0.67092	0.25443
	0.92374	0.46462	0.03346	0.66613	0.64593
	0.91482	0.91512	0.46869	0.85542	-0.10331
	0.84213	0.84312	0.28429	0.53858	0.4677
	0.94767	0.82802	0.35036	0.65852	0.6749
	0.90431	0.91911	0.73913	0.78097	0.71925
	0.87614	0.6743	0.77214	0.65458	0.56932
	0.88738	0.86946	0.57115	0.16262	0.3892
	0.90502	0.92541	0.78152	0.374	0.29592
	0.86007	0.75835	0.58875	0.51306	0.54455
	0.82466	0.97371	-0.19971	0.64183	0.65476
	0.94993	0.66059	0.46582	0.55188	0.85795
	0.95296	0.89814	0.43973	0.36699	0.43699
	0.82594	0.82431	0.56695	0.68899	0.81494
	0.96572	0.9341	0.63434	0.60162	0.85843
	0.86997	0.58491	-0.25137	0.53382	0.81426
	0.87604	0.27123	0.13833	0.78084	0.74128
	0.85149	0.68847	0.51395	0.69369	0.9274
	0.78821	0.80329	0.47036	0.58207	0.88953
	0.92453	0.89303	0.70104	0.64886	0.79329
	0.81362	0.87782	0.46927	0.29589	0.83262
	0.95478	0.76727	0.33158	0.53004	0.92233
	0.90135	0.8867	0.58966	0.51964	0.41231
	0.87485	0.4015	0.70479	0.72046	0.4078
	0.9188	0.72117	0.12528	0.68545	0.57796
	0.7847	0.91446	0.53491	0.67207	0.51425
	0.64922	0.9052	0.24153	0.69827	0.88755
	0.84342	0.7807	0.4552	0.69621	0.7935
	0.78659	0.90089	0.86009	0.79073	0.63235
	0.65928	0.80029	0.59941	0.71638	0.70017
	0.9181	0.88498	0.50845	0.86997	0.69111
	0.93692	0.66715	0.56025	0.69403	0.81503
	0.92437	0.68763	0.58041	0.75337	0.51939
	0.93984	0.63938	0.56399	0.72585	0.77744
	0.84552	0.65408	0.55206	0.60664	0.89122
	0.74483	0.88297	0.44181	0.84497	0.87274
	0.87092	0.66053	0.75478	0.41235	0.62686
	0.95364	0.72817	0.50868	0.41356	0.8412
	0.94113	0.81189	0.2686	0.37815	0.91467
	0.89821	0.8522	0.25832	0.65255	0.46843
	0.91488	0.3249	0.73572	0.78558	0.58189
	0.92596	0.74877	0.1481	0.29172	0.21065
	0.88493	0.9088	0.37702	0.88494	0.4025
	0.86885	0.55273	0.33251	0.87474	0.93665
	0.94128	0.71711	0.55718	0.64322	0.26705
	0.85286	0.86322	-0.27917	0.54767	0.14266
	0.95454	0.60408	0.21815	0.60974	0.64594
	0.80835	0.88127	0.46662	0.77599	0.82661
	0.57944	0.86768	0.38641	0.67586	0.53996
	0.84157	0.58485	0.52116	0.59238	-0.01892
	0.89682	0.66124	0.79895	0.6839	0.5681
	0.88485	0.64291	0.73148	0.63682	0.29812
	0.75368	0.74769	0.36092	-0.02136	-0.12221
	0.60444	0.76429	0.73502	0.36761	0.71894
	0.82932	0.73403	0.32197	0.41581	0.09066
	0.87071	0.60966	0.37934	0.71913	0.48075
	0.75876	0.83991	0.51462	0.65719	0.60379
	0.77949	0.87037	0.42163	0.81288	0.29818
	0.93801	0.77359	0.56095	0.60501	0.8207
	0.92149	0.77278	0.81009	0.69247	0.27116
	0.76754	0.83526	0.61931	0.82448	0.70453
	0.6978	0.93352	0.45363	0.78762	0.47976
	0.9045	0.69729	0.40463	0.75366	0.85862
	0.89722	0.89666	0.41703	0.89783	0.89672
	0.79857	0.89881	0.66211	0.70679	0.71548
	0.74956	0.90576	0.36364	0.81534	0.0161
	0.65889	0.67765	0.26513	0.72664	0.7386
	0.83721	0.79887	0.57021	0.65691	0.76791
	0.86548	0.93503	0.48104	0.81327	0.65091
	0.56548	0.79303	0.13904	0.78376	0.64921
	0.84929	0.71674	0.67672	0.65899	0.64312
	0.81209	0.8646	0.42155	0.68706	0.52308
	0.72627	0.83759	0.09564	0.59353	0.62546
	0.84612	0.82296	-0.01448	0.5814	0.19862
	0.85114	0.72038	0.37056	0.90602	0.90534
	0.80886	0.8781	0.32123	0.85825	0.71318
	0.87546	0.52212	0.36242	0.79786	0.82443
	0.62186	0.53582	0.69056	0.92372	0.8143
	0.87144	0.87096	0.67932	0.613	0.50351
	0.91339	0.61439	0.63622	0.68988	0.89885
	0.88358	0.67558	0.59978	0.91955	0.34818
	0.86376	0.63294	0.63529	0.65747	0.87052
	0.81906	0.9337	0.82209	0.48097	0.54822
	0.93223	0.84431	0.70673	0.63823	0.52753
	0.93575	0.79226	0.664	0.76693	0.84041
	0.915	0.87551	0.79727	0.76392	0.83943
	0.69487	0.71874	0.74317	0.80697	0.6882
	0.95525	0.56157	0.74579	0.78818	0.89069
	0.83082	0.59557	0.37197	0.67835	0.66987
	0.80952	0.74161	0.72189	0.64575	0.87794
	0.55392	0.79583	0.60074	0.73457	0.85517
	0.8127	0.78328	0.53337	0.87722	0.7118
	0.82094	0.79085	0.79645	0.94596	0.67909
	0.88486	0.83239	0.90847	0.79559	0.84013
	0.74907	0.87033	0.92058	0.77723	0.57895
	0.89878	0.76094	0.75415	0.89972	0.54472
	0.86393	0.87026	0.92331	0.31856	0.82415
	0.75691	0.62207	0.67388	0.7923	0.76964
	0.90849	0.84759	0.9354	0.75914	0.70915
	0.8854	0.84262	0.51353	0.43661	0.9001
	0.74328	0.85351	0.80963	0.69487	0.77327
	0.7379	0.84413	0.63246	0.902	0.53472
	0.94168	0.91771	0.56811	0.41004	0.77726
	0.47515	0.92882	0.89999	0.82376	0.8444
	0.88407	0.7009	0.82731	0.65476	0.50603
	0.85132	0.77975	0.77513	0.76318	0.72443
	0.5711	0.40755	0.61524	0.85337	0.65717
	0.77232	0.7545	0.89741	0.799	0.87969
	0.91355	0.64084	0.92433	0.82572	0.07863
	0.84746	0.9411	0.87669	0.827	0.56424
	0.86705	0.72527	0.95502	0.88541	0.42862
	0.5788	0.6342	0.75395	0.86722	0.50127
	-0.19515	0.81744	0.76101	0.78991	0.2321
	0.86858	0.84242	0.81073	0.76604	0.89861
	0.86912	0.76864	0.69631	0.6732	0.28769
	0.89263	0.73403	0.68026	0.74329	0.8931
	0.82604	0.77804	0.55233	0.80801	0.46453
	0.90487	0.68174	0.93469	0.92411	0.50049
	0.94176	0.66863	0.71397	0.90622	0.2688
	0.76952	0.71157	0.76671	0.80038	0.52484
	0.79103	0.72295	0.63871	0.7979	0.4463
	0.83502	0.86386	0.87003	0.78579	0.13593
	0.83149	0.60431	0.89456	0.50329	-0.0375
	0.84128	0.50466	0.83638	0.80831	0.7396
	0.95263	0.82497	0.75991	0.63988	0.0055
	0.85274	0.88279	0.91587	0.89364	0.5004
	0.91973	0.80797	0.83385	0.88713	0.032
	0.72031	0.86505	0.86919	0.86902	0.64299
	0.95442	0.84209	0.60682	0.75123	0.2196
	0.92265	0.82186	0.78002	0.62405	0.12708
	0.89823	0.91546	0.82487	0.59163	-0.04085
	0.92643	0.12264	0.86135	0.709	-0.12814
	0.9556	0.4794	0.26534	0.63238	0.12339
	0.92056	0.88536	0.68743	0.86908	0.28436
	0.81343	0.58674	0.78254	0.82659	-0.46932
	0.90014	0.86561	0.28663	0.73754	-0.06033
	0.83687	0.88308	0.90426	0.65393	0.42051
	0.86742	0.71115	0.95563	0.86625	0.00468
	0.97249	0.3576	0.25818	0.81525	-0.06011
	0.92252	0.40696	0.45194	0.87575	0.25683
	0.7914	0.9373	0.67875	0.93856	0.53598
	0.96063	0.8934	0.77176	0.6824	-0.38333
	0.8445	0.49978	0.77459	0.84976	-0.04741
	0.90565	0.83677	0.77102	0.53222	-0.07194
	0.96694	0.30576	0.78061	0.72923	0.27706
	0.68994	0.3665	0.6693	0.52325	0.49083
	0.81774	0.4832	0.84737	0.53657	0.20634
	0.64721	0.43087	0.75663	0.87186	0.04806
	0.82576	0.25305	0.778	0.67231	0.20093
	0.8792	0.10477	0.26763	0.62246	-0.10029
	0.97694	0.89015	0.8888	0.82402	0.91983
	0.8944	0.29967	0.74812	0.80327	0.70987
	0.966	0.4749	0.66634	0.76058	0.18037
	0.71134	0.25657	0.56336	0.66184	0.26722
	0.94036	-0.19595	0.75752	0.64359	0.42972
	0.77847	0.86296	0.7454	0.69948	0.32574
	0.91513	0.57892	0.90476	0.46393	0.80345
	0.97203	0.09325	0.79498	0.90231	0.81411
	0.91813	0.55698	0.91869	0.86566	0.13004
	0.61287	0.32436	0.59969	0.95107	0.44286
	0.85095	0.63357	0.74158	0.6928	0.12244
	0.95881	0.0243	0.89934	0.32561	0.40467
	0.94221	0.66968	0.91138	0.63019	0.2744
	0.87164	0.11176	0.33866	0.78468	0.3818
	0.89523	0.0134	0.31341	0.72887	0.92383
	0.92894	0.66888	0.32299	0.72224	0.48232
	0.75522	0.19048	0.78589	0.7967	0.55022
	0.84685	0.56508	0.4561	0.77944	0.80299
	0.89663	0.40651	0.67899	0.90663	0.61877
	0.9191	0.64985	0.52017	0.89103	0.32916
	0.91092	0.77808	0.76493	0.68963	0.46149
	0.90396	0.19702	0.67352	0.88463	0.4223
	0.96884	0.87889	0.27796	0.49009	0.61263
	0.8834	0.78236	0.51359	0.74277	0.76307
	0.95983	0.53083	0.32111	0.54131	0.31226
	0.94908	0.52363	0.60103	0.82019	0.8745
	0.97979	0.90179	0.34476	0.87308	0.74756
	0.95658	-0.02209	0.4932	0.63478	0.57011
	0.80569	-0.01915	0.62416	0.65609	0.53362
	0.63976	0.2899	0.53465	0.71852	0.61246
	0.96759	0.23158	0.72311	0.90358	0.6443
	0.9476	0.17723	0.74914	0.87952	0.65416
	0.88471	0.09312	0.56775	0.87222	0.56237
	0.92246	0.3863	0.689	0.94392	0.56016
	0.8729	0.40703	0.75338	0.8998	0.83124
	0.91809	0.4885	0.56899	0.8786	0.50633
	0.92557	0.47715	0.66591	0.85614	0.82188
	0.94095	0.20972	0.51895	0.56288	0.18965
	0.9633	0.5658	0.52764	0.77724	0.7975
	0.96436	0.55824	0.4016	0.74055	0.72234
	0.96367	0.20456	0.16535	0.87671	0.27676
	0.94538	0.90746	0.03615	0.91343	0.58424
	0.95142	0.76672	0.58838	0.83932	0.53035
	0.94377	0.83301	0.47196	0.8641	0.81022
	0.96987	0.36198	0.56272	0.93073	0.4246
	0.9522	0.43613	0.70341	0.78587	0.49881
	0.88807	0.17668	0.47914	0.74787	0.63401
	0.91185	0.80493	0.02661	0.6159	0.2834
	0.9188	0.47748	0.4644	0.45077	0.49555
	0.96601	0.62534	0.3001	0.69776	0.7744
	0.97431	0.61052	0.59337	0.81098	0.57549
	0.94665	0.55961	0.62978	0.91508	0.91352
	0.95733	0.81555	0.36415	0.56703	0.85903
	0.93994	0.36257	0.23406	0.62766	0.75928
	0.98391	0.63292	0.52235	0.51387	0.67178
	0.97519	0.85266	0.7551	0.1026	0.7535
	0.96855	0.46046	0.2564	0.47975	0.86722
	0.95091	0.84806	0.37113	0.91938	0.84619
	0.89612	0.23069	0.65085	0.60432	0.13465
	0.90483	0.57465	0.84273	0.63255	0.44997
	0.90985	0.86551	0.73548	0.70812	0.57686
	0.97416	0.1951	0.83028	0.76627	0.43305
	0.97263	0.18096	0.79524	0.58428	0.50781
	0.97588	0.51433	0.85614	0.47505	0.57826
	0.89099	0.82774	0.75016	0.8168	0.90512
	0.93628	0.18399	0.69427	0.83596	0.65815
	0.92466	0.79541	0.60892	0.92325	0.66745
	0.91866	0.61441	0.58656	0.84595	0.7332
	0.9027	0.82924	0.78131	0.91187	0.91882
	0.93694	0.92196	0.8101	0.89638	0.31178
	0.91362	0.77826	0.73422	0.50848	0.91119
	0.93995	0.68362	0.73091	0.60629	0.38595
	0.94902	0.73681	0.95391	0.85475	0.49038
	0.70881	0.70346	0.94983	0.87924	0.83213
	0.90158	0.4282	0.89157	0.87348	0.79144
	0.64395	0.65689	0.76136	0.74334	0.26449
	0.90359	0.85747	0.87652	0.71446	0.23199
	0.80269	0.74094	0.6971	0.93185	0.73863
	0.77648	0.70938	0.69955	0.90614	0.90432
	0.89426	0.62352	0.76347	0.86985	0.2924
	0.56954	0.58099	0.56187	0.80221	0.26909
	0.88215	0.78265	0.91552	0.85611	-0.10951
	0.7854	0.95492	0.89951	0.9378	0.374
	0.86581	0.78533	0.74443	0.40994	0.76368
	0.94042	0.72786	0.60208	0.95736	0.62157
	0.89015	0.73753	0.87873	0.76538	0.54696
	0.81145	0.7788	0.83099	0.86073	0.23273
	0.53523	0.5975	0.93012	0.81529	0.74545
	0.89395	0.9117	0.66176	0.89925	-0.17925
	0.89808	0.64822	0.51944	0.7708	0.6338
	0.83998	0.91822	0.62288	0.78042	0.12482
	0.95289	0.76361	0.45659	0.45862	0.38716
	0.77344	0.92208	0.91694	0.85337	-0.10637
	0.91509	0.66927	0.58412	0.08183	0.02332
	0.85467	0.68857	0.84782	-0.02095	0.10538
	0.9576	0.79598	0.28001	0.19076	0.28697
	0.77686	0.88464	0.87493	0.24909	-0.47854
	0.94606	0.63193	0.54331	0.39321	0.35077
	0.9368	0.88634	0.76096	0.05068	0.41004
	0.40759	0.7212	-0.16888	0.15049	0.51515
	0.9014	0.8692	0.56606	0.68641	0.42492
	0.93604	0.80526	0.80284	0.42511	0.72265
	0.95412	0.73418	0.80223	0.46037	0.54435
	0.7523	0.86906	0.74546	0.40507	0.63947
	0.42839	0.106	0.914	0.27056	0.66744
	0.97009	0.80338	0.93373	0.37762	0.47093
	0.82969	0.81174	0.76603	0.07596	0.60903
	0.93031	0.77096	0.87217	0.75579	0.65508
	0.77863	0.8165	0.5435	0.13013	0.36831
	0.7009	0.92228	0.3181	0.13285	0.17068
	0.73791	0.53449	0.7244	0.16838	0.4138
	0.94633	0.84407	0.7577	0.25659	0.65573
	0.92237	0.86843	0.60264	-0.39549	-0.04391
	0.7935	0.54781	0.83543	0.26083	0.71978
	0.9216	0.83435	0.77676	0.60174	-0.06726
	0.85952	0.77595	0.68377	0.25351	-0.05488
	0.9375	0.77183	0.4355	0.54936	0.39177
	0.95312	0.71134	0.60955	0.07379	0.59079
	0.84085	0.86291	0.77541	0.57221	0.51306
	0.8985	0.6071	0.76994	0.77732	0.39516
	0.8355	0.90962	0.91697	0.67034	-0.19801
	0.97067	0.86349	0.67793	0.1044	0.52714
	0.87427	0.74008	0.65383	0.85745	0.12129
	0.89122	0.88436	0.93893	0.26758	0.78306
	0.82337	0.67869	0.94543	0.49747	0.92824
	0.97072	0.88258	0.68347	0.06643	0.66248
	0.79571	0.72269	0.72737	0.26335	0.23417
	0.94765	0.86951	0.76912	0.56617	0.39829
	0.97115	0.76802	0.87816	0.23467	0.11366
	0.62785	0.89958	0.77928	0.62301	-0.15511
	0.95773	0.62106	0.90807	0.63644	0.04499
	0.73689	0.06037	0.5335	0.71288	0.30229
	0.94002	0.7938	0.35198	0.53985	0.44417
	0.79341	0.76902	0.85574	0.33144	0.37385
	0.76921	0.67075	0.60709	0.64607	0.37683
	0.76225	0.87728	0.68962	-0.21798	0.71584
	0.44494	0.60625	0.81783	0.46248	0.51615
	0.49574	0.88396	0.80362	0.22718	0.21572
	0.94204	0.86595	0.62617	0.60315	0.58914
	0.4229	0.87648	0.85701	0.32866	-0.17945
	0.96037	0.70528	0.70046	0.233	0.47566
	0.96524	0.85502	0.82274	0.23894	0.1435
	0.94745	0.59664	0.79858	0.41705	0.23267
	0.14816	0.83888	0.84118	0.78814	0.86114
	0.50421	0.83781	0.93343	0.58407	0.71271
	0.77472	0.89832	0.91369	0.39927	0.57473
	0.93797	0.82078	0.47078	0.69096	0.81055
	0.86533	0.78502	0.83071	0.19414	0.51391
	0.82769	0.02356	0.85699	0.70396	0.58081
	0.65635	0.81096	0.92056	0.03089	0.70722
	0.49337	0.72015	0.87174	0.27919	0.11822
	0.79427	0.87199	0.79027	0.33944	0.26229
	0.95999	0.90805	0.94556	0.65778	0.08332
	0.724	0.08529	0.87178	0.39557	0.27426
	0.92491	0.6486	0.9044	0.5209	0.65908
	0.93049	0.5908	0.80616	0.48666	0.54931
	0.86144	0.71537	0.92963	0.38479	0.64937
	0.9472	0.81202	0.75575	0.70057	0.31826
	0.8957	0.90611	0.8623	0.74027	0.07172
	0.94458	0.86288	0.86499	0.75069	0.19282
	0.96376	0.72954	0.89684	0.68409	0.25697
	0.9344	0.66257	0.8314	0.67458	0.53906
	0.96459	0.9399	0.87252	0.62845	0.83986
	0.93463	0.83966	0.54513	0.61268	0.76846
	0.90538	0.48779	0.80655	0.19862	0.79269
	0.92759	0.73465	0.71883	0.53035	0.85385
	0.95736	0.4992	0.73093	0.71836	0.93036
	0.21658	0.69731	0.78745	0.65254	0.89868
	0.47456	0.54556	0.84166	0.24946	0.93981
	0.95272	0.83054	0.8735	0.54497	0.93063
	0.97278	0.84789	0.95573	0.8264	0.71805
	0.42104	0.71732	0.48425	0.29412	0.57294
	0.97622	0.9591	0.33352	0.4628	0.44487
	0.94815	0.77325	0.92146	0.62767	0.16548
	0.96616	0.31816	0.71836	0.51651	0.30432
	0.98119	0.83306	0.86296	0.27284	0.43333
	0.95878	0.83099	0.80133	0.34595	0.70854
	0.95643	0.80728	0.3166	0.50075	0.25696
	0.75074	0.7677	0.65392	0.62557	0.82767
	0.9376	0.81832	0.62124	0.79477	0.48581
	0.97388	0.82406	0.86356	0.69619	0.53632
	0.95589	0.81826	0.8723	0.426	0.20089
	0.76006	0.56217	0.8739	0.4345	-0.08054
	0.49251	0.46988	0.93613	0.6545	-0.03986
	0.82042	0.5924	0.60517	0.55524	0.51805
	0.80053	0.52633	0.71675	0.70301	-0.0725
	0.87885	0.66756	0.609	0.59446	0.2656
	0.96942	0.36948	0.85535	0.64121	0.48493
	0.96773	0.88755	0.88445	0.52082	0.30344
	0.97527	0.89897	0.88036	0.54253	0.22647
	0.88483	0.89611	0.52492	0.62143	0.33872
	0.95763	0.62324	0.93455	0.63888	0.40753
	0.94656	0.92805	0.93213	0.60343	-0.0061
	0.94609	0.77844	0.87644	0.45009	0.57062
	0.88859	0.41431	0.81778	0.23983	0.89707
	0.74809	0.80485	0.94132	0.80134	0.84052
	0.73095	0.73848	0.7527	0.51883	0.89103
	0.85149	0.80368	0.68233	0.70152	0.70659
	0.88836	0.94561	0.67459	0.50893	0.87395
	0.91177	0.4817	0.77253	0.76315	0.41318
	0.91334	0.24203	0.49869	0.72189	0.02822
	0.94741	0.47794	0.82999	0.60903	0.63675
	0.9686	0.47002	0.6353	0.68173	0.87845
	0.95725	0.77545	0.72822	0.65771	0.59212
	0.95503	0.59308	0.91115	0.55903	0.78853
		0.3222	0.6196	0.66019	0.31797
		0.75242	0.8288	0.63522	0.52083
		0.60452	0.81772	0.85047	0.70592
		0.71903	0.8178	0.77032	0.7245
		0.76811	0.77101	0.77956	0.45311
		0.69677	0.9108	0.64532	0.74351
		0.5749	0.86888	0.5848	0.90584
		0.53908	0.9091	0.68108	0.54588
		0.88838	0.68669	0.80565	0.63218
		0.81448	0.81174	0.94209	0.74318
		0.49072	0.83574	0.68401	0.69057
		0.6114	0.79715	0.60605	0.93773
		0.89622	0.92611	0.23102	0.78797
		0.54977	0.84881	0.84856	0.83821
		0.48182	0.88922	0.8156	0.65047
		0.87392	0.8464	0.64453	0.66242
		0.87536	0.85639	0.75002	0.41154
		0.67081	0.68386	0.83282	0.6474
		0.76091	0.75883	0.80098	0.6484
		0.88583	0.83294	0.8507	0.52676
		0.63639	0.83382	0.76882	0.0863
		0.93509	0.7786	0.78716	0.67456
		0.73971	0.83338	0.43867	0.72718
		0.75285	0.75936	0.81581	0.69083
		0.3102	0.77888	0.68206	0.76589
		0.90197	0.77647	0.82316	0.56332
		0.5744	0.9254	0.6203	0.76551
		0.76118	0.76995	0.51367	0.388
		0.11582	0.91416	0.66956	0.62847
		0.91597	0.78351	0.56791	0.45711
		0.87859	0.87685	0.77877	0.63041
		0.82354	0.94538	0.85148	0.77842
		0.8894	0.87331	0.60935	0.41525
		0.82904	0.96098	0.69215	0.65921
		0.57028	0.86943	0.87453	0.70727
		0.77503	0.82339	0.8821	0.86217
		0.76941	0.93103	0.47727	0.34445
		0.87737	0.86552	0.64673	0.54299
		0.73652	0.96205	0.6488	0.89523
		0.7922	0.83613	0.5898	0.79343
		0.42799	0.91288	0.73102	0.39034
		0.50158	0.87386	0.85076	0.9438
		0.615	0.84702	0.62492	0.84745
		0.53667	0.75438	0.73557	0.36211
		0.46754	0.85273	0.68073	0.85129
		0.87184	0.55183	0.774	0.46523
		0.82739	0.81857	0.76359	0.75537
		0.6819	0.64392	0.71697	0.86727
		0.63394	0.29034	0.43705	0.6531
		0.82509	0.4298	0.58633	0.75735
		0.87149	0.85268	0.66358	0.77271
		0.42155	0.90579	0.80918	0.77302
		0.90169	0.88371	0.80442	0.84551
		0.53437	0.87399	0.90529	0.66754
		0.21793	0.90822	0.84487	0.7553
		0.68297	0.45763	0.64764	0.776
		0.87639	0.69626	0.68876	0.62898
		0.66434	0.92479	0.66977	0.70194
		0.81548	0.31213	0.63427	0.78576
		0.80072	0.70247	0.78721	0.58499
		0.93962	0.83938	0.7944	0.2341
		0.73345	0.81248	0.83651	0.84986
		0.88264	0.08074	0.54411	0.46452
		0.80952	0.79526	0.79934	0.7593
		0.63753	0.67168	0.82379	0.64601
		0.88511	0.72339	0.78665	0.48774
		0.78669	0.66755	0.85002	0.37053
		0.87576	0.84937	0.79602	0.71051
		0.93107	0.96085	0.41774	0.84981
		0.73478	0.45328	0.7555	0.82664
		0.77448	0.82853	0.70717	0.79537
		0.76699	0.13962	0.6437	0.73735
		0.84204	0.45213	0.7595	0.82669
		0.78254	0.7294	0.69223	0.83399
		0.79255	0.96306	0.79716	0.68592
		0.7354	0.55805	0.71602	0.69514
		0.93575	0.66164	0.6915	0.89302
		0.93063	0.91498	0.77689	0.83644
		0.7501	0.64278	0.56878	0.7211
		0.90055	0.45936	0.63496	0.69865
		0.67563	0.92999	0.92495	0.62611
		0.72832	0.88242	0.89675	0.84418
		0.71894	0.7538	0.93887	0.59406
		0.85144	0.9207	0.83095	0.57258
		0.8238	0.9291	0.69749	0.48583
		0.93224	0.73804	0.86736	0.56691
		0.87171	0.92992	0.89879	0.35441
		0.82768	0.60387	0.94431	0.81557
		0.91476	0.5325	0.7752	0.7595
		0.93658	-0.07421	0.89326	0.50023
		0.75002	0.79652	0.88026	0.15489
		0.84458	0.94798	0.60119	0.69569
		0.94466	0.77653	0.71368	0.87491
		0.91696	0.71383	0.6452	0.83496
		0.75667	0.44557	0.77757	0.77146
		0.90765	0.7401	0.86554	0.77515
		0.88202	0.89783	0.86356	0.6441
		0.88443	0.50404	0.80858	0.48954
		0.87896	0.91043	0.56093	0.38454
		0.87356	0.9138	0.7846	0.19
		0.73085	0.84836	0.80482	0.06785
		0.60441	0.69354	0.92687	0.8257
		0.86685	0.84152	0.78965	0.23416
		0.64504	0.88432	0.79848	0.64525
		0.49911	0.55854	0.85343	0.40873
		0.63355	0.8388	0.68364	0.05096
		0.71456	0.87593	0.70661	0.42184
		0.8744	0.90474	0.66067	0.74588
		0.68465	0.64714	0.76857	0.5927
		0.71936	0.90348	0.66942	0.52828
		0.69426	0.90885	0.7348	0.6072
		0.95316	0.89075	0.8459	0.61395
		0.9091	0.84604	0.80106	0.78541
		0.92416	0.88032	0.6433	0.75859
		0.87065	0.87741	0.76864	0.63952
		0.83342	0.51697	0.80744	0.79081
		0.71337	0.88515	0.93464	0.81372
		0.81254	0.76672	0.80064	0.80516
		0.75423	0.95538	0.78875	0.3957
		0.90579	0.75675	0.72981	0.41527
		0.84751	0.88849	0.60527	0.32128
		0.83659	0.94308	0.365	0.9098
		0.87259	0.27567	0.1737	0.78193
		0.94481	0.5153	0.5373	0.46418
		0.49434	0.82462	0.39766	0.54431
		0.88226	0.72584	0.65959	0.47569
		0.86415	0.85353	0.60831	0.21824
		0.8159	0.88543	0.64643	0.65246
		0.80705	0.76109	0.6357	0.19136
		0.85467	0.83299	0.65207	0.4585
		0.59742	0.78998	0.54506	0.41599
		0.88531	0.9393	0.5265	0.83651
		0.81184	0.9716	0.69798	0.69176
		0.95183	0.88375	0.43412	0.73786
		0.79393	0.85995	0.57593	0.62095
		0.7889	0.92263	0.34094	0.86005
		0.92605	0.83135	0.59678	0.80825
		0.67399	0.86187	0.78287	0.83632
		0.92096	0.49278	0.71602	0.78703
		0.82196	0.94697	0.50718	0.84113
		0.74461	0.6997	0.52197	0.84935
		0.73666	0.52526	0.82344	0.83586
		0.82398	0.61498	0.64479	0.76068
		0.94156	0.82197	0.83576	0.76762
		0.87811	0.93972	0.8697	0.90054
		0.81777	0.81041	0.67825	0.37742
		0.7031	0.78176	0.85369	0.83832
		0.50544	0.71625	0.80227	0.43843
		0.84015	0.97424	0.73298	0.59413
		0.86883	0.89268	0.69434	0.71443
		0.88786	0.95242	0.68387	0.72439
		0.9065	0.72258	0.6773	0.58627
		0.73552	0.92425	0.34669	0.81115
		0.84588	0.9266	0.51415	0.74514
		0.92621	0.6565	0.49705	0.91554
		0.91981	0.79076	0.31489	0.7565
		0.65077	0.80009	0.56505	0.73235
		0.81571	0.91509	0.73632	0.68884
		0.85085	0.85374	0.8341	0.56699
		0.87455	0.74419	0.82959	0.77847
		0.88705	0.52135	0.93876	0.33225
		0.86178	0.89905	0.87259	0.87326
		0.83295	0.60327	0.75343	0.9222
		0.58989	0.9409	0.43872	0.42411
		0.80066	0.80159	0.47398	0.85281
		0.83208	0.90715	0.69138	0.83903
		0.91277	0.44612	0.84999	0.55197
		0.74005	0.22763	0.62787	0.8595
		0.92644	0.79941	0.66259	0.74438
		0.68138	0.43332	0.77343	0.74001
		0.48236	0.58428	0.68197	0.82184
		0.83109	0.588	0.75202	0.76088
		0.84699	0.87561	0.6303	0.68658
		0.58695	0.84188	0.64902	0.51449
		0.95181	0.84638	0.66074	0.80086
		0.6154	0.32286	0.78783	0.56009
		0.90443	0.82866	0.6862	0.92996
		0.91647	0.51005	0.75362	0.361
		0.69378	0.8679	0.62267	0.55241
		0.84811	0.50156	0.72349	0.65665
		0.92179	0.76981	0.86804	0.72755
		0.74636	0.91476	0.69677	0.83352
		0.74526	0.3055	0.58644	0.87362
		0.87272	0.20766	0.70502	0.87076
		0.79487	0.75312	0.75531	0.86882
		0.76931	0.44077	0.57727	0.73313
		0.62617	0.45173	0.59475	0.63644
		0.83406	0.68629	0.63938	0.7122
		0.76309	0.77433	0.39069	0.90349
		0.82647	0.84824	0.71862	0.76043
		0.87246	0.26659	0.72506	0.16083
		0.68038	0.69448	0.77876	0.20635
		0.76617	0.93575	0.56269	0.8089
		0.79623	0.69429	0.68163	0.31323
		0.70893	0.83265	0.80643	0.86638
		0.85853	0.4015	0.8102	0.94662
		0.7942	0.92422	0.69934	0.87664
		0.80304	0.7839	0.56793	0.55738
		0.60842	0.7063	0.81238	0.89729
		0.73064	0.76454	0.91884	0.806
		0.80248	0.7411	0.69862	0.7766
		0.93916	0.93069	0.82281	0.83066
		0.89199	0.65596	0.84997	0.66134
		0.71265	0.90842	0.69786	0.66301
		0.86781	0.38549	0.77159	0.81331
		0.71261	0.65611	0.53043	0.8805
		0.61091	0.52152	0.61697	0.90659
		0.85195	0.53339	0.79449	0.48495
		0.86223	0.53321	0.54637	0.66345
		0.73469	0.43565	0.73588	0.8345
		0.51438	0.9249	0.70145	0.67285
		0.74014	0.64037	0.83857	0.97053
		0.70714	0.82415	0.82355	0.7835
		0.6217	0.64654	0.40068	0.85877
		0.92838	0.48318	0.39739	0.83349
		0.84342	0.67543	0.68933	0.37554
		0.69843	0.28564	0.86346	0.81749
		0.92761	0.45541	0.89127	0.60623
		0.94839	0.57873	0.82647	0.79861
		0.41452	0.49894	0.45428	0.89279
		0.85784	0.31013	0.5091	0.76901
		0.91504	0.92693	0.86288	0.93672
		0.8393	0.49413	0.64282	0.46716
		0.82028	0.91813	0.58822	0.43295
		0.74767	0.63048	0.61002	0.87222
		0.90066	0.32281	0.83125	0.82274
		0.83496	0.64894	0.63979	0.52416
		0.6448	0.29731	0.57299	0.93041
		0.88066	0.8822	0.85023	0.90565
		0.91701	0.9081	0.82442	0.5113
		0.74904	0.18553	0.62189	0.58398
		0.77561	0.90584	0.7442	0.87526
		0.51443	0.90391	0.70022	0.88527
		0.87592	0.67921	0.72057	0.63863
		0.84803	0.8326	0.59326	0.78535
		0.62999	0.66006	0.80278	0.78502
		0.83305	0.24765	0.69289	0.67816
		0.48331	0.81125	0.52253	0.83507
		0.7695	0.60233	0.76666	0.83334
		0.41984	0.84029	0.84282	0.16199
		0.86539	0.93963	0.6751	0.6668
		0.89375	0.80424	0.82748	0.67935
		0.78258	0.84728	0.64981	0.884
		0.84272	0.84591	0.55422	0.71673
		0.89253	0.82803	0.7103	0.10577
		0.86859	0.83712	0.82896	0.6088
		0.89916	0.76175	0.72731	0.68847
		0.32618	0.68216	0.79113	0.74439
		0.432	0.91894	0.77433	0.82925
		0.76306	0.85313	0.78769	0.69916
		0.36657	0.66846	0.82256	0.38887
		0.61638	0.72435	0.6821	0.76657
		-0.02024	0.85111	0.76059	0.13465
		0.49293	0.79342	0.63756	0.76457
		0.60933	0.76874	0.70736	0.56061
		0.86495	0.37793	0.90313	0.80974
		0.57574	0.59077	0.89487	0.75009
		0.78554	0.62255	0.82294	0.86569
		0.53784	0.2059	0.54912	0.85905
		0.7492	0.73982	0.8268	0.80336
		0.70508	0.66924	0.78185	0.74324
		0.26284	0.34047	0.58213	0.75218
		0.81264	0.5779	0.76705	0.91332
		0.75874	0.8271	0.8263	0.76995
		0.78386	0.85606	0.78787	0.89026
		0.84076	0.94135	0.64284	0.63097
		0.85854	0.72259	0.78934	0.82226
		0.69176	0.52282	0.73329	0.76595
		0.49742	0.71323	0.87026	0.65338
		0.86418	0.67139	0.2908	0.87022
		0.51106	0.53616	0.81006	0.69339
		0.70424	0.91381	0.64267	0.77034
		0.8364	0.89968	0.64039	0.19701
		0.62962	0.68249	0.60309	0.8042
		0.59654	0.69087	0.72425	0.41953
		0.77793	0.70393	0.79081	0.62175
		0.30569	0.94594	0.85066	0.70984
		0.87538	0.5991	0.85331	0.67855
		0.67762	0.93586	0.75539	0.90171
		0.12414	0.95263	0.54712	0.62511
		0.87335	0.87516	0.61336	0.91905
		0.43337	0.29368	0.65474	0.37196
		0.76784	0.4656	0.62362	0.59143
		-0.08694	0.83093	0.20831	0.91161
		0.79113	0.82462	0.74923	0.72248
		0.2222	0.85542	0.68629	0.52095
		0.79109	0.45836	0.76103	0.61355
		0.88472	0.67178	0.77587	0.93785
		0.49776	0.95291	0.74356	0.70391
		0.9106	0.86479	0.80937	0.85423
		-0.04992	0.868	0.74818	0.61345
		0.6726	0.90202	0.74497	0.69957
		0.90264	0.62068	0.73109	0.75064
		0.89216	0.80589	0.74926	0.63616
		0.02425	0.87431	0.87064	0.83448
		0.87428	0.06836	0.86823	0.86886
		0.59599	0.8934	0.60184	0.89283
		0.77619	0.89095	0.47912	0.82361
		-0.19144	0.20425	0.86827	0.76988
		0.61695	0.89366	0.712	0.79633
		0.84595	0.81206	0.59933	0.6987
		0.43797	0.45942	0.60895	0.78131
		0.39373	0.76045	0.82534
		0.48133	0.46341	0.89501
		0.6258	0.80858	0.79573
		0.66254	0.6236	0.788
		0.42522	0.6855	0.78389
		0.52061	0.78853	0.67001
		0.45219	0.48526	0.29224
		0.75417	0.67654	0.76637
		0.4721	0.75976	0.77119
		0.52485	0.81645	0.5795
		0.20843	0.84588	0.65926
		0.61692	0.79708	0.73605
		0.66842	0.57973	0.42784
		0.26692	0.83281	0.43193
		0.44286	0.74118	0.87483
		0.60671	0.82642	0.48459
		0.337	0.88107	0.9004
		0.41547	0.86881	0.8201
		0.28699	0.89993	0.83808
		0.36069	0.69828	0.94269
		0.11292	0.64003	0.89007
		0.5937	0.83478	0.62398
		0.16681	0.82539	0.6695
		0.58342	0.75232	0.64119
		0.30219	0.59663	0.672
		0.92318	0.84922	0.85699
		0.39315	0.67497	0.88299
		0.75025	0.41922	0.69509
		0.5841	0.82357	0.74812
		0.44447	0.60445	0.85886
		0.22387	0.73789	0.82706
		0.56339	0.85075	0.79948
		0.43969	0.63581	0.7475
		0.6323	0.74356	0.63626
		0.49491	0.75643	0.87376
		0.56998	0.77144	0.83775
		0.75437	0.90156	0.53186
		0.67196	0.82109	0.66725
		0.51608	0.81606	0.81107
		0.57204	0.47496	0.64819
		0.54392	0.31561	0.86144
		0.91309	0.89887	0.51319
		0.8722	0.7112	0.83178
		0.73129	0.61553	0.84846
		0.59924	0.73685	0.78848
		0.8738	0.75017	0.86487
		0.76232	0.28904	0.89673
		0.79862	0.7467	0.71179
		0.40366	0.49078	0.75987
		0.8072	0.71276	0.91318
		0.41448	0.97352	0.84081
		0.88969	0.96166	0.90951
		0.88143	0.79625	0.82774
		0.60928	0.50256	0.84269
		0.79489	0.81659	0.27307
		0.88971	0.83057	0.76009
		0.52659	0.83099	0.86187
		0.57956	0.62884	0.80748
		0.58325	0.88088	0.75287
		0.89324	0.4284	0.7766
		0.35354	0.50423	0.85238
		0.80556	0.87206	0.47358
		0.86768	0.68488	0.91565
		0.77725	0.71703	0.8139
		0.50595	0.93702	0.52024
		0.77415	0.90537	0.7586
		0.59566	0.81275	0.87653
		0.71662	0.48055	0.93497
		0.02166	0.76478	0.90173
		0.55079	0.9247	0.81912
		0.02377	0.49155	0.86164
		0.49491	0.90798	0.54647
		0.7652	0.76945	0.8749
		0.57242	0.80267	0.40855
		0.44548	0.87954	0.76426
		-0.06233	0.95062	0.85824
		0.79088	0.76274	0.6999
		0.82004	0.55977	0.76209
		0.03113	0.60518	0.80657
		0.27625	0.81095	0.88014
		0.53148	0.8438	0.82679
		0.59564	0.3764	0.93318
		0.43639	0.5401	0.76749
		0.43244	0.94543	0.78058
		0.2645	0.30853	0.77401
		0.66432	0.58243	0.87483
		0.33269	0.76358	0.65861
		0.64568	0.93551	0.63224
		0.79836	0.6809	0.87064
		0.49543	0.90026	0.88545
		0.86168	0.68706	0.88081
		0.7395	0.61207	0.64809
		0.57153	0.87329	0.77608
		0.778	0.8089	0.80068
		0.72367	0.79215	0.83989
		-0.31033	0.61325	0.75137
		0.37791	0.87172	0.84278
		0.62629	0.73019	0.69297
		0.24222	0.5322	0.86775
		0.64744	0.77134	0.54267
		0.81398	0.77912	0.84067
		0.74009	0.60801	0.62019
		0.42341	0.74663	0.75072
		0.54036	0.74647	0.65845
		0.56817	0.73938	0.74291
		0.4507	0.8632	0.85783
		0.66023	0.91778	0.7283
		0.07278	0.24918	0.76988
		0.84883	0.86705	0.883
		0.76852	0.82485	0.66374
		0.70172	0.76991	0.87423
		0.58374	0.62739	0.85083
		0.59736	0.21407	0.53289
		0.5142	0.41758	0.87606
		0.67129	0.8127	0.83569
		0.39923	0.80609	0.51096
		0.35199	0.82794	0.49207
		0.12937	0.69814	0.53841
		0.00724	0.85433	0.58793
		0.67909	0.58561	0.62054
		0.51454	0.62252	0.42612
		0.2409	0.87672	0.16208
		0.57801	0.4335	0.60623
		0.7268	0.57756	0.42905
		0.20606	0.76922	0.90532
		0.33581	0.59625	0.54578
		0.69226	0.83377	0.20959
		0.50515	0.75612	0.88359
		0.29598	0.79311	0.68754
		0.36327	0.88636	0.45704
		0.63558	0.62161	0.7927
		0.89935	0.40004	0.63877
		0.59075	0.68268	0.51437
		0.48909	0.89424	0.59221
		0.77526	0.92491	0.84504
		0.78396	0.63528	0.29685
		0.66286	0.25252	0.73036
		0.31776	0.79167	0.66166
		0.53974	0.66582	0.40234
		0.40509	0.83114	0.85283
		0.46049	0.78653	0.60491
		0.70676	0.94276	0.38537
		0.82935	0.65631	0.61588
		0.83659	0.79398	0.755
		0.67066	0.94157	0.67342
		0.72827	0.8358	0.86995
		0.6593	0.6462	0.74737
		0.6124	0.81797	0.80146
		0.67204	0.94355	0.47829
		0.69235	0.78396	0.33467
			0.7798	-0.04748
			0.72229	0.19163
			0.91976	-0.13892
			0.75742	-0.00659
			0.92444	0.43126
			0.61462	0.2495
			0.81821	0.39917
			0.9471	0.34306
			0.8877	0.22745
			0.72296	0.70103
			0.84219	0.32231
			0.80428	0.72456
			0.76479	0.3561
			0.62199	0.67691
			0.5899	0.64555
			0.79949	0.59121
			0.66975	0.38786
			0.91675	0.28442
			0.81314	0.68567
			0.52528	0.71815
			0.55302	0.60387
			0.84341	0.75837
			0.56413	0.75421
			0.94453	0.47659
			0.57826	0.45907
			0.51485	0.52225
			0.73435	0.36658
			0.66881	0.47004
			0.63017	0.26394
			0.37287	0.39172
			0.68478	0.18087
			0.68129	0.09865
			0.4904	0.53263
			0.68294	0.81045
			0.79953	0.26468
			0.80667	0.63388
			0.3713	0.4549
			0.64832	0.49635
			0.77876	0.86576
			0.8754	0.58722
			0.71031	0.59642
			0.6313	0.61933
			0.72798	0.69961
			0.54865	0.76902
			0.37109	0.5197
			0.85732	0.2658
			0.69408	0.63484
			0.00157	0.88495
			-0.04968	0.20277
			0.4134	0.59524
			0.56777	0.84161
			0.80426	0.16587
			0.80159	0.43932
			0.63378	0.76493
			0.27224	0.65664
			0.65775	0.42337
			0.589	0.7864
			0.33762	0.45567
			0.7179	0.6281
			0.55963	0.48301
			-0.01052	0.55995
			0.00518	0.44948
			0.79071	0.54005
			0.01202	0.34492
			0.83381	0.66078
			0.67214	0.86919
			0.31251	0.68515
			0.0134	0.65708
			0.20445	0.83868
			0.71251	0.64488
			0.29166	0.34571
			0.69161	-0.0041
			0.07871	0.41117
			0.80659	0.54899
			0.76891	0.52792
			0.19606	0.57131
			0.55818	0.50755
			0.82384	0.27349
			0.82018	0.61097
			0.36951	0.80872
			0.48117	0.74587
			0.63903	0.2984
			0.23516	0.1836
			0.32436	0.59766
			0.86509	0.3181
			0.66256	0.55066
			0.40977	0.45385
			0.87783	-0.04165
			0.75252	0.69045
			0.83999	0.60065
			0.35754	0.70841
			0.72279	0.54703
			0.55719	0.27655
			0.83178	0.50996
			0.83566	0.70258
			0.42551	-0.11635
			0.1623	0.79222
			0.73305	0.08962
			-0.02834	0.65656
			0.53349	0.37923
			0.62176	0.6454
			0.55836	0.87027
			0.70565	0.45504
			0.1467	0.53097
			0.19276	0.61823
			0.22354	0.5126
			0.79665	0.65085
			0.49177	0.57255
			0.2272	0.27132
			0.85721	0.00938
			0.87802	0.09168
			0.6871	0.35616
			0.78313	0.45863
			0.64344	0.26057
			0.03185	0.55556
			0.76457	0.46238
			0.7752	0.44697
			0.28418	0.20397
			0.77951	0.64638
			0.7782	0.6298
			0.80648	0.32473
			0.5289	0.89939
			0.67653	0.55473
			0.92285	0.35256
			0.65044	0.52179
			0.71076	0.27433
			0.71481	0.74179
			0.82924	0.62452
			0.83544	0.35854
			0.76917	0.52311
			0.68634	0.7862
			0.85838	0.37978
			0.43102	0.45111
			0.30147	0.35749
			0.70492	0.41044
			0.87099	0.19276
			0.30917	0.28008
			0.74348	0.37476
			0.77317	0.77335
			0.92018	0.76593
			0.69921	0.62051
			0.26664	0.50452
			0.68463	0.16681
			0.83307	0.43201
			0.08942	-0.21839
			0.90253	0.43373
			0.71205	0.48915
			0.93964	0.50489
			-0.00412	0.76415
			0.42296	0.65215
			0.87055	0.0475
			0.11584	0.60605
			0.73428	0.76156
			0.83305	0.82975
			0.80983	0.61534
			0.83717	0.70326
			0.8135	0.89559
			0.8771	0.63088
			0.80505	0.46102
			0.57394	0.35929
			0.91198	0.0308
			0.86925	0.70026
			0.67772	0.52608
			0.78466	0.52621
			0.81193	0.60911
			0.50641	0.69048
			0.7436	0.02395
			0.93209	0.54299
			0.41615	0.82323
			0.54302	0.88996
			0.47861	0.29536
			0.38062	0.07667
			0.9035	0.59839
			0.73321	0.89017
			0.3414	0.27599
			0.53248	0.51162
			0.61309	0.55014
			0.62387	0.83329
			0.65479	0.50592
			0.77391	0.87263
			0.3284	-0.03743
			0.1296	0.07663
			0.16567	0.6986
			0.64833	0.75371
			0.68568	0.4261
			0.79682	0.09702
			0.73968	0.75232
			0.19096	0.27774
			0.36705	0.32032
			0.86984	0.39337
			0.36896	0.27946
			0.04574	0.32494
			0.63287	-0.22525
			0.62645	0.82339
			0.38371	0.65599
			0.51126	0.11904
			0.83955	0.50562
			0.59308	0.51031
			0.55518	0.46071
			0.84504	0.78051
			0.90095	0.72181
			0.79198	0.62506
			0.64881	0.40236
			0.56372	0.18971
			0.28722	0.66626
			0.14675	0.03912
			0.42252	0.69424
			0.61779	0.84191
			0.82523	0.68171
			0.40931	0.60562
			0.35502	0.34484
			0.08479	0.82565
			0.56948	0.62273
			0.82088	0.76435
			-0.04533	0.49856
			0.72651	0.83984
			0.67566	0.67444
			0.86639	0.78726
			0.66061	0.53286
			0.87421	0.67582
			0.63762	0.5609
			0.65256	0.73774
			0.66911	0.6102
			0.56693	0.74324
			0.84117	0.3765
			0.58924	0.7789
			0.83236
			0.8079
			0.67172
			0.07243
			0.82686
			0.66986
			0.26484
			0.79462
			0.63469
			0.52235
			0.69422
			0.70436
			0.23868
			0.55404
			0.6145
			0.75794
			0.3462
			0.82277
			0.63466
			0.80571
			0.35202
			0.72782
			0.65686
			0.64757
			0.47111
			0.78235
			0.60064
			0.72515
			0.80226
			0.79172
			0.65482
			0.56018
			0.80013
			0.7521
			0.5325
			0.31222
			0.83966
			0.71721
			0.48764
			0.66567
			0.77328
			0.76345
			0.75821
			0.63844
			0.34527
			0.2895
			-0.10925
			0.32695
			0.3056
			0.69967
			0.13806
			0.28077
			0.13405
			0.29628
			-0.35646
			-0.07084
			0.86007
			0.37495
			0.74373
			0.81937
			0.15192
			0.73117
			-0.39132
			0.741
			0.00323
			0.13567
			0.56794
			0.60634
			0.7418
			0.70338
			0.2855
			0.69975
			0.15302
			0.77037
			-0.07478
			0.84345
			0.21603
			0.37412
			0.22452
			0.61302
			0.79807
			0.36275
			0.25972
			0.80811
			0.91518
			0.74759
			0.85162
			0.50119
			0.54753
			0.54134
			0.8736
			0.37221
			0.7082
			0.51301
			0.25986
			0.40927
			0.52339
			0.40719
			0.8125
			0.43009
			0.52382
			0.73834
			0.81139
			0.73872
			0.53209
			0.15317
			0.61748
			0.85662
			0.84998
			0.76666
			0.48733
			0.6859
			0.14255
			0.75303
			0.60481
			0.45415
			0.60882
			0.79013
			0.28528
			0.7236
			0.78343
			0.81848
			0.75165
			0.276
			0.2678
			0.69517
			0.75076
			0.94032
			0.62515
			0.21147
			0.74345
			0.95319
			0.53792
			0.91452
			0.89794
			0.84037
			0.71623
			0.66884
			0.80196
			0.78274
			0.73908
			0.56651
			0.59818
			0.54913
			0.54198
			0.77998
			0.81276
			0.67627
			0.4298
			0.37333
			0.64459
			0.83668
			0.76533
			0.6782
			0.87345
			0.51747
			0.7559
			0.8905
			0.81228
			0.8737
			0.75935
			0.45386
			0.81742
			0.62531
			0.16502
			0.25821
			0.22248
			0.34879
			0.48201
			0.77723
			0.63886
			0.70974
			0.39683
			0.83418
			0.61707
			0.58258
			0.86356
			0.84063
			0.29509
			0.63735
			0.86813
			0.7975
			0.73722
			0.83237
			0.44649
			0.84641
			0.17128
			0.83887
			0.76609
			0.42178
			0.88738
			0.89791
			0.79646
			0.56147
			0.57359
			0.40396
			0.70401
			0.82822
			0.87589
			0.5589
			0.71016
			0.85492
			0.87411
			0.95666
			0.29509
			0.63921
			0.67167
			0.84039
			0.70163
			0.59529
			0.541
			0.47635
			0.36787
			0.735
			0.3372
			0.80693
			0.87303
			0.68402
			0.72598
			0.90942
			0.63219
			0.28347
			0.88454
			0.80856
			0.58704
			0.84372
			0.43801
			0.74901
			0.85916
			0.56256
			0.6453
			0.83395
			0.78649
			0.67925
			0.70243
			0.86559
			0.73849
			0.88617
			0.62939
			0.84299
			0.83661
			0.87034
			0.64402
			0.70399
			0.78668
			0.75091
			0.8035
			0.89648
			0.44149
			0.76395
			0.58924
			0.59871
			0.90104
			0.6641
			0.6497
			0.82198
			0.39982
			0.83008
			0.49475
			0.42912
			0.75582
			0.92468
			0.64413
			0.50247
			0.95923
			0.64122
			0.66205
			0.8944
			0.82994
			0.81843
			0.6173
			0.50109
			0.13207
			0.37627
			0.80038
			0.40861
			0.40246
			0.45511
			0.52348
			0.72153
			0.81061
			0.79812
			0.87368
			0.88572
			0.60352
			0.78363
			0.68826
			0.61838
			0.78763
			0.46111
			0.90637
			0.51481
			0.71464
			0.91114
			0.67822
			0.87988
			0.6525
			0.2936
			0.76383
			0.8717
			0.54739
			0.88891
			0.87902
			0.7426
			0.80875
			0.74195
			0.55954
			0.77076
			0.81287
			0.76375
			0.8753
			0.68939
			0.85523
			0.82376
			0.83786
			0.27908
			0.84956
			0.39132
			0.81053
			0.92068
			0.91283
			0.75231
			0.84452
			0.84774
			0.47879
			0.75853
			0.75927
			0.89885
			0.44309
			0.88281
			0.4252
			0.92176
			0.37589
			0.86951
			0.21347
			0.72674
			0.84192
			0.93261
			0.83161
			0.68105
			0.80352
			0.74096
			0.8676
			0.35952
			0.84578
			0.28103
			0.82392
			0.76346
			0.92607
			0.8733
			0.75028
			0.60053
			0.7439
			0.5432
			0.84843
			0.79431
			0.89453
			0.80246
			0.75159
			0.76156
			0.77442
			0.62825
			0.50297
			0.73174
			0.82453
			0.81496
			0.67176
			0.7652
			-0.0612
			0.54765
			0.51177
			0.33484
			0.64389
			0.58475
			0.77055
			0.8629
			0.85698
			0.79527
			0.73537
			0.69106
			0.33699
			0.77972
			0.55906
			0.85544
			0.13166
			0.68812
			0.70069
			0.85
			0.77406
			0.88829
			0.84601
			0.82505
			0.50386
			0.79015
			0.76177
			0.78066
			0.77584
			0.81861
			0.67646
			0.81494
			0.81782
			0.8948
			0.95008
			0.78494
			0.89754
			0.60249
			0.3687
			0.2951
			0.86565
			0.8787
			0.77825
			0.72695
			0.27673
			0.84678
			0.40351
			-0.39596
			0.69617
			0.81876
			0.74691
			0.62647
			0.67427
			0.73169
			0.89698
			0.83903
			0.50113
			0.85711
			0.38984
			0.83496
			0.68853
			0.68953
			0.70818
			0.64252
			0.89828
			0.56481
			0.94002
			0.94639
			0.73898
			0.52544
			0.63303
			0.78001
			0.96051
			-0.43996
			0.94342
			0.65918
			0.81534
			0.78928
			0.77505
			0.83465
			0.72996
			0.94624
			0.92262
			0.78948
			0.73135
			0.76051
			0.87783
			0.80602
			0.84949
			0.72524
			0.92316
			0.88135
			0.48113
			0.87636
			0.55513
			0.92532
			0.37401
			0.79901
			0.31581
			0.57263
			0.68672
			0.53932
			0.50594
			0.69528
			0.03853
			0.57049
			-0.36452
			0.46754
			0.88295
			0.69382
			-0.4146
			0.29472
			0.39904
			0.56944
			0.76878
			0.61285
			0.67213
			0.8848
			0.62693
			0.97239
			0.86052
			0.85007
			0.89148
			0.86674
			0.6359
			0.70564
			0.81102
			0.68184
			0.88395
			0.30345
			0.71264
			0.712
			0.46341
			0.86965
			0.50092
			0.69103
			0.40734
			0.09031
			0.21876
			0.52072
			0.72837
			0.5272

## Sheet: Supplementary Fig. 3a-b
Supplementary Fig. 3a		Radius of the DCVs from protein expressed and unexpressed PC12 cells measured from PREM images									Supplementary Fig. 3b			Data for box plot showing density of DCVs (number of DCVs present in squared micron area of PREM membrane)
	For each protein, radii from more than 3 samples are combined for box plot graph.															DCVs/mm2
	Rab27a	Rab3a	Anti-Rab3a	Rabphilin3a	Granuphilin-a	Anti-Granuphilin-a	Anti-Rim2	Untransfected-PREM	Serial section TEM				Rab27a	Rab3a	Anti-Rab3a	Rabphilin3a	Granuphilin-a	Anti-Granuphilin-a	Anti-Rim2
	96.075	82.0926	74.8728	74.3808	92.043	102.714	87.6084	61.7298	62.2614			cell area1	0.60978	2.25123	1.76917	0.65247	0.12769	2.34198	0.11873
	90.7506	96.933	50.7774	73.3722	95.553	111.259	38.442	57.315	69.2604			cell area2	0.4496	2.62261	0.14761	1.95351	0.03102	0.76624	0.55681
	92.4894	74.4096	66.4812	83.8716	86.9586	93.7482	63.6114	58.5732	55.3692			cell area3	1.10571	2.18764	0.68182	1.38473	0.20626		0.08308
	78.6618	83.3544	47.187	42.7182	71.5512	82.7412	92.556	59.0964	83.2878			cell area4	1.57012	0.36591	1.44905	0.52068	0.18322		0.9332
	112.514	77.4444	48.0336	56.0448	75.192	128.989	68.571	59.847	59.397			cell area5	1.11671	0.76468	2.68545	1.16004	2.54377		0.63869
	87.6618	65.2098	52.7184	77.2206	55.671	101.32	49.539	45.7932	47.3508			cell area6	1.2079	0.36224	2.8548	0.32479	0.22359
	83.3544	52.4856	60.9288	101.007	69.8994	100.414	87.8874	80.8398	62.9172			cell area7	0.58543	0.34622	2.22755	0.82942	0.49655
	68.4972	71.0028	59.0934	72.1698	75.5616	80.7708	63.1344	63.1854	47.1528			cell area8		0.28197		2.26224	1.42865
	85.8018	77.778	64.3008	87.0516	59.0934	67.3314	99.2814	68.16	54.0534			cell area9					0.21529
	79.3386	83.7336	73.6806	54.2562	75.1512	107.548	107.786	58.9404	67.8822			cell area10					1.00844
	94.0908	93.792	44.457	74.6538	63.7806	95.0502	87.3612	64.944	73.1112
	57.9894	74.3808	48.9246	87.9792	52.0998	96.747	63.3276	55.5702	86.2164				Area and total vesicle data for density calculation
	79.3182	73.0818	52.9668	71.4078	82.5846	120.247	81.222	74.2764	70.9626				area (mm2)
	84.3504	103.792	62.5668	67.5684	55.2294	88.3794	87.9468	67.098	60.012			cell area1	119.715	15.1028	33.349	73.5672	93.9743	47.8229	67.3802
	79.1388	102.739	70.8636	80.4492	94.068	58.7022	131.727	49.4082	56.2464			cell area2	191.283	26.6909	169.369	59.8922	290.135	172.269	152.655
	80.4738	82.878	70.059	69.4056	91.8018	79.3656	80.7216	71.9124	61.4934			cell area3	87.7263	84.5661	60.1336	29.6087	96.9672		120.37
	52.3686	61.4934	62.6418	72	98.1546	101.912	91.0932	47.0034	61.9482			cell area4	39.4874	60.124	51.758	28.8086	120.076		10.7158
	115.825	71.5386	61.0614	54.4116	108.88	124.484	74.808	64.5384	76.3866			cell area5	45.6699	66.6947	55.1119	135.34	40.8841		20.3542
	72.0402	83.484	73.3992	72.4212	104.897	99.7248	93.5172	49.2912	46.3206			cell area6	82.7883	57.9724	19.9664	126.237	178.895
	78.2304	68.484	83.562	68.9868	86.0532	114.04	75.1368	49.539	70.4328			cell area7	76.866	98.2024	79.0104	30.1416	14.0972
	72.471	77.9262	76.3206	68.8536	97.0332	81.4986	71.9202	72.7212	55.317			cell area8		120.581		101.669	10.4994
	80.2116	63.4638	94.8552	67.4166	82.5564	81.8904	85.9068	56.4894	64.3206			cell area9					46.4499
	82.941	117.017	71.1654	73.4478	74.6898	96.3834	72.699	47.5476	54.8334			cell area10					44.6236
	91.8708	64.242	77.5926	59.403	78.15	99.8598	98.3946	61.4142	44.8356
	82.0158	99.4482	57.0786	66.3426	71.772	84.0534	85.1958	58.4718	67.1358				Number of vesicles
	70.8024	61.9482	59.397	69.6618	81.7146	93.9264	65.0802	68.3712	58.8492			cell area1	73	34	59	48	12	112	8
	72.498	74.7474	65.6058	120.576	63.3876	91.533	66.6246	63.5946	60.144			cell area2	86	70	25	117	9	132	85
	105.604	64.3206	63.4098	90.4806	56.1732	90.606	73.2396	67.3764	76.2828			cell area3	97	185	41	41	20		10
	112.378	73.6806	46.3398	73.0968	51.264	69.5688	79.4544	77.9748	50.4714			cell area4	62	22	75	15	22		10
	80.688	77.5926	65.2482	80.3754	61.5168	72.8748	60.8136	74.1768	72.498			cell area5	51	51	148	157	104		13
	60.4128	59.6784	49.7274	78.9108	77.4444	108.142	73.2882	52.8852	68.9898			cell area6	100	21	57	41	40
	101.08	66.7836	73.2222	56.8986	60.2784	81.222	78.3612	57.2298	53.457			cell area7	45	34	176	25	7
	86.1264	90.0282	87.1386	66.2724	61.7736	88.1838	71.208	61.1058	36.0996			cell area8		34		230	15
	57.7998	91.2654	57.753	105.617	78.18	87.6084	46.4022	49.641	62.3652			cell area9					10
	88.2324	94.6116	67.3554	87.3138	59.814	102.612	65.4468	54.7812	61.4934			cell area10					45
	94.5984	84.4614	52.0584	79.2816	107.179	102.812	51.2532	70.647	47.91
	72.1446	75.192	63.9642	72.0426	51.7986	129.973	82.2546	52.4856	66.207
	90.6972	66.1662	68.529	82.878	81.1224	111.18	52.8138	56.937	56.2464
	75.5616	94.3146	63.5946	71.3094	69.5844	104.262	84.1758	54.7086	66.2616
	70.6806	97.0926	56.3424	64.569	81.339	120.463	78.3888	35.5368	58.8492
	57.753	79.9824	62.9544	55.2132	53.3058	88.6074	75.6216	61.9482	49.2588
	91.6272	71.9322	56.718	58.3854	67.5846	114.058	61.4142	63.9642	61.1532
	71.2206	80.3058	71.5986	71.9526	58.7202	91.389	110.635	46.4796	49.4772
	74.3808	78.2904	51.099	84.7956	106.405	81.7848	81.0888	67.1274	59.4936
	85.2336	79.8924	88.3206	66.4158	67.098	87.2292	75.4308	60.612	46.3206
	93.1104	96.309	53.7864	72.7488	85.6806	74.2572	88.3878	75.9372	61.7736
	84.1116	162.178	67.8186	109.673	79.6644	79.4634	79.3836	64.2114	58.098
	87.0912	76.8936	81.5694	75.9186	72.4608	76.1526	79.3182	56.1636	59.5788
	90.4488	81.4632	56.9526	78.3684	85.6236	63.4098	90.828	60.102	63.1572
	59.0838	104.933	73.4088	63.0486	85.959	91.5012	71.9724	87.84	60.7278
	112.826	117.991	82.1364	57.9114	95.9286	82.5822	96.2586	72.528	57.0474
	74.6826	86.8092	70.5966	78.8928	45.3984	99.0366	77.109	55.6806	50.6424
	90.7272	76.5678	77.0478	69.1254	49.1634	100.528	98.6412	57.2112	92.8662
	88.6968	100.752	91.7214	76.4478	61.8468	97.2666	79.2366	49.782	58.7022
	62.541	81.7872	62.5296	72.3042	66.5646	90.2256	67.2966	64.245	47.8194
	108.748	102.775	76.2354	71.1654	63.843	72.939	79.2456	61.2414	72.0402
	68.7258	70.632	71.4606	66.2724	47.0952	110.204	74.9784	61.3056	70.1562
	96.933	95.4924	72.7488	78.4692	63.603	77.109	61.7736	48.6336	68.4108
	83.8992	75.6762	67.7232	65.631	80.8422	97.7616	90.2874	51.099	63.8826
	113.773	121.224	82.941	62.4834	75.8778	85.6128	66.0816	54.3126	55.317
	76.3206	84.7338	81.609	69.5016	58.7202	80.5098	91.113	54.1632	66.435
	103.458	97.2516	45.1716	61.1706	78.0828	90.3954	74.7186	54.9648	73.905
	75.2178	87.8874	64.245	92.4894	72.8376	83.1732	94.068	42.5622	64.6218
	113.093	82.3206	61.995	83.1558	61.5696	94.8852	72.1002	57.756	79.0362
	92.61	99.2526	49.419	71.0766	45.3666	100.659	83.6844	61.995	84.5466
	85.5984	93.3996	59.412	88.7232	69.237	80.0184	87.0726	64.4016	52.2792
	88.9782	89.1642	57.0474	65.0802	69.1254	77.223	59.7834	44.1276	44.9802
	105.77	91.986	59.3148	66.9426	80.259	60.9642	77.0436	61.5696	86.6826
	89.9298	74.4096	102.106	70.4076	69.3744	83.607	67.1676	68.7516	65.9016
	93.1932	79.2816	74.3928	74.2572	75.5238	56.352	88.3122	63.1398	54.2262
	75.2514	109.995	84.8568	76.6614	72.8772	74.4216	99.4212	60.2694	65.2872
	69.0024	78.2304	66.9126	59.4756	69.75	75.7068	68.2206	50.6424	81.4764
	99.8328	99.078	97.5846	78.9174	67.227	94.269	95.5266	65.0802	61.995
	74.4216	99.0492	84.1476	70.8912	98.7084	91.0914	77.3976	59.2086	50.94
	105.58	88.7754	88.404	72.558	61.3086	120.962	71.5986	55.3854	58.9956
	75.9186	90.828	82.7238	69.0624	96.9144	89.625	81.9696	50.2032	61.188
	80.8998	80.2116	58.5702	58.653	95.4168	84.906	65.2872	62.871	49.0128
	62.541	92.4936	73.8096	52.3686	77.4096	102.635	64.0992	62.244	57.9396
	82.9758	87.7314	87.6738	72.3618	86.55	77.6694	61.329	74.9712	64.3008
	88.9338	87.7968	86.271	62.1714	82.3398	87.0804	92.3064	77.37	66.6
	68.0784	82.7568	54.2658	64.761	70.6116	90.7272	97.2666	46.5882	51.3516
	59.373	95.073	87.3612	90.2676	76.464	81.1242	77.4162	57.6624	62.0208
	57.603	81.8904	98.7012	77.7918	100.485	93.6	86.6826	64.9554	52.155
	81.1242	104.648	100.157	77.8152	92.3004	107.482	69.5274	86.6352	58.5456
	81.1152	70.9116	140.601	76.3674	69.2472	82.3464	64.9554	38.16	62.0442
	73.5534	86.4834	80.133	72.2046	75.144	85.4112	97.6728	55.278	66.087
	75.06	113.468	66.0438	60.4332	96.3162	86.3022	70.5096	62.817	63.114
	63.8826	99.4338	67.7574	59.886	86.3352	86.7846	89.16	41.604	79.1958
	70.1076	116.499	73.458	72.3714	68.3184	106.444	68.568	67.4166	77.6046
	82.3116	89.1642	59.5938	63.0486	89.4504	121.765	87.4644	70.5558	56.9352
	70.8432	111.729	53.9364	63.0714	127.658	96.6672	88.4466	82.4298	64.9248
	71.8902	97.7244	80.5434	56.7846	74.0826	58.1382	77.7918	67.6194	62.3652
	75.5952	102	55.3692	68.1204	65.5512	85.3644	84.8526	56.8356	83.2788
	72.4434	77.3976	104.429	80.3778	76.992	98.8836	84.6936	51.0246	74.4894
	74.6826	88.092	78.792	70.2	62.8854	111.64	67.2966	46.6962	68.1048
	85.4364	110.563	64.8942	53.9766	75.5616	70.0356	98.3892	44.9322	80.8998
	86.1516	83.2512	67.2024	59.2572	92.1504	83.5296	88.6314	59.5968	82.7568
	74.7984	85.6128	76.2732	64.8276	86.502	82.4124	45	72.528	63.7806
	93.255	113.551	54.2562	73.104	80.187	94.1082	88.092	46.7268	63.9162
	82.863	93.6384	45.2712	69.6618	63.8826	92.3238	72.8052	49.1598	63.5436
	74.769	86.2164	61.9482	61.2498	69.3432	91.8018	67.8318	57.4026	43.2666
	71.1198	85.7646	50.628	63.2166	65.403	89.16	70.9242	87.3138	95.6394
	77.5464	71.0028	55.9416	65.3118	74.2764	94.9764	91.3206	67.8024	59.5788
	71.9826	88.5402	76.8774	54.8892	76.2378	71.5386	75.5616	67.074	99.216
	90.963	71.4024	66.321	67.683	87.5034	108.626	60.5286	62.1486	76.2732
	44.2578	73.839	61.7298	61.989	69.3126	94.8876	55.9032	65.8632	65.0772
	101.996	66.2616	68.073	66.6432	71.6418	96.4656	80.0502	63.4638	53.8932
	64.0962	59.403	70.5864	63.2622	70.8024	112.346	74.6346	74.9784	64.0062
	68.3316	57.831	70.0254	66.8184	62.1516	73.0176	96.63	59.7744	68.694
	89.4018	51.9198	70.1562	64.5384	77.316	82.4514	76.2378	38.5542	58.0608
	42.0558	68.2314	49.6554	55.929	101.549	78	82.3116	86.4936	65.9016
	76.3908	75.1368	75.6096	75.4806	73.215	73.5678	91.3362	56.7246	50.0706
	86.6166	57.753	57.2016	91.0518	48.3924	83.2446	67.9776	65.6502	57.7248
	70.5864	55.8288	69.0024	71.5686	82.9062	99.0456	82.5408	64.5384	52.7592
	96.5178	72.5604	66.2532	85.9674	71.8848	102.176	68.9136	56.604	60.108
	62.8854	65.6664	86.9316	53.8866	66.5322	86.907	73.2024	53.565	69.5688
	94.614	49.713	88.875	78.18	72.8748	117.559	65.3862	58.2744	45.2832
	84.4296	57.753	69.4446	73.0548	55.2684	63.4128	71.208	67.2534	61.0938
	67.0956	65.9262	83.8026	70.8432	74.5668	87.873	74.6052	64.1328
	86.0262	69.5508	71.4582	89.0856	52.4166	70.2282	77.778	59.823
	71.3094	46.1376	97.2516	85.5816	44.3556	75.5616	78.7464	67.3764
	88.2468	53.94	79.6896	70.2408	81.051	83.4348	90.471	55.3854
	94.2936	52.4514	64.8444	72.5604	69.0702	75.18	88.6398	60.8136
	69.4446	58.3608	72.7188	88.875	77.3976	113.858	63.7272	66.6948
	81.708	71.9526	72.324	59.976	81.3348	103.515	84.4104	75.18
	84.4104	74.3808	117.652	65.4	82.1364	77.6136	79.572	60.159
	79.011	64.3794	100.288	93.9762	98.9544	90.5526		57.9396
	94.2822	68.16	78.6822	67.9302	85.143	82.2528		71.9202
	59.859	60.9906	97.3572	76.4922	64.6026	120.204		60.108
	86.3772	60.7278	53.592	69.6648	65.4852	100.864		56.7846
	81.9168	66.4728	58.8492	77.223	78.4374	86.3352		59.0964
	57.6906	64.413	64.761	67.9776	94.1544	108.962		59.958
	80.7216	53.2884	59.7654	53.8062	72.4608	96.2268		57.2298
	61.7418	77.6808	54.402	68.0652	86.3352	90.7272		48.84
	58.8522	58.2588	52.3896	65.2014	76.4358	81.0024		65.0496
	71.0742	69.9096	44.0088	70.374	66.0138	103.357		67.2966
	55.7094	61.5546	57.753	64.944	79.6644	82.4778		69.912
	67.3764	82.7586	69.8736	43.6806	68.9898	88.8666		70.3434
	71.2206	71.3574	59.3394	81.2106	81.3108	72.7662		55.887
	59.814	73.9338	89.8998	54.4944	86.2854	52.9938		60.834
	77.067	66.0684	61.2648	70.8408	72.3018	92.283		52.7592
	66.2856	56.4924	64.413	76.5984	72.7782	64.0992		66.6108
	73.4454	57.7812	70.884	69.8094	81.6354	98.409		59.2302
	73.269	65.7954	68.571	57.4152	71.7246	86.5872		59.7234
	56.2464	55.161	60.6714	73.5852	68.3316	109.55		47.2632
	109.393	45.891	67.098	79.9242	80.2524	85.3206		72.2646
	73.3572	74.868	51.5304	69.0732	64.6134	60.2634		73.7514
	79.6644	62.8254	89.0448	44.9322	69.9714	100.492		80.4984
	85.2126	77.7246	48.9654	60.5376	73.2882	102.985		69.75
	81.609	61.2	60.627	75.4308	79.5834	84.5148		45.7302
	74.0748	53.9334	62.0352	69.6648	77.0736	86.8842		51.264
	89.0952	56.604	60.135	71.3574	78.8814	93.5154		54.4944
	99.7248	56.0604	70.2024	75.84	67.5684	72.7212		53.9232
	84.5148	58.311	66.4596	58.3854	62.8854	87.0582		59.835
	80.2524	62.4606	71.3094	64.7808	49.2	67.7574		62.4
	84.6168	60.9084	79.1136	73.5924	68.634	91.6452		57.9894
	91.389	64.0062	55.6674	63.5346	65.5512	67.0956		66.6
	76.2282	65.2344	77.3976	67.098	79.8336	94.3758		79.0362
	81.3816	63.1572	58.2492	68.529	73.6656	89.5446		76.143
	99.408	67.4676	59.5938	71.2866	86.8014	109.368		54.8334
	87.1014	64.1328	53.511	61.2942	82.9866	58.203		62.2992
	111	54.402	97.0092	59.2572	89.9622	76.485		81.9366
	133.385	66.2532	99.0456	64.3344	78	73.6218		63.4554
	77.3256	58.5456	63.9192	55.887	68.16	60.075		64.761
	104.902	72.045	80.0502	69.3744	65.4744	60.9198		71.4
	105.361	53.1534	66.1662	85.926	67.7232	96.4506		85.3812
	74.286	52.3896	76.4076	70.3944	78.6756	96.7116		58.653
	78.5814	62.403	49.0242	65.9592	53.9934	84.2568		60.612
	80.4492	55.3074	76.5486	75.1536	63.3306	78.4626		65.199
	67.5846	64.4544	62.6334	90.7332	66.2316	78.6276		51
	77.4024	53.373	62.4	52.8714	75.555	70.9548		38.3436
	87.6618	57.7002	63.7386	49.1598	70.734	91.6134		58.3482
	99.3612	60.7452	50.5854	59.424	96.5778	92.5734		50.289
	86.685	59.2302	95.9046	62.7912	71.6616	80.3058		53.0178
	89.559	60.3948	64.944	68.9688	58.8918	84.6912		55.6224
	94.0008	57.0474	84.6936	71.6844	98.898	78.7464		55.2294
	100.121	50.6424	90.0882	71.4078	64.4544	80.628		83.7252
	92.8452	48.969	57.531	47.1828	89.874	66.84		63.5346
	132.85	73.1634	73.2024	57.84	84.8976	62.4		56.4894
	89.6796	62.6418	54.4776	71.1576	78.5178	98.2902		51.9234
	113.414	86.2686	60.2994	59.2086	84.2142	68.2554		61.4376
	76.6428	64.4016	60.84	61.1532	66.0246	92.5578		59.5482
	86.043	63.6594	67.638	71.6844	72.4212	58.2864		53.319
	109.925	55.803	64.368	73.7316	77.067	99.0654		57.315
	93.5154	54.2862	59.424	79.02	82.5564	83.8218		58.7172
	83.3112	68.694	69.9714	63.4074	76.3674	75.3234		54.2658
	98.2098	57.9612	59.169	41.6772	71.5986	70.5708		57.3618
	117.361	65.7954	65.7324	60.012	48.537	101.867		57.381
	111.274	66.9636	70.0254	76.9332	69.8322	83.0778		56.5146
	140.494	49.782	66.321	68.0622	65.9592	67.9908		48.3174
	99.8328	55.2522	70.3944	61.5168	76.443	73.5462		41.3304
	101.189	72.1296	81.204	71.0028	67.5846	98.6814		48.8622
	79.3386	65.3094	61.476	72.369	90.3774	84.789		53.2512
	102.106	70.6704	90.3792	70.8912	65.8854	76.389		61.986
	91.2414	71.9298	87.8484	81.0558	67.4166	101.416		59.16
	85.8186	77.1462	59.6784	54.8892	56.4126	83.9424		31.5786
	66.5322	65.7954	68.3106	58.1256	76.0866	93.696		40.6098
	120.051	50.7876	79.4406	69.9018	64.9608	86.3352		42.882
	121.379	76.6614	97.4238	55.59	61.4934	93.2166		62.7366
	106.553	62.244	78.2904	69.5718	81.2904	90.3792		61.2852
	116.395	68.484	76.9896	71.6418	53.4402	79.836		58.4436
	87.6924	52.6362	74.8728	71.7846	48.7296	58.647		63.3078
	96.3834	62.613	72.9636	95.6466	68.1282	92.8158		53.484
	107.927	73.5852	82.8954	60.2544	88.0266	96.5124		41.5866
	80.6502	53.565	72.6222	58.2492	61.9482	91.4388		47.9886
	81.3816	69.7704	46.9116	64.0428	76.821	78.822		61.695
	116.024	42.9072	38.7084	50.2572	69.9972	70.9548		45.108
	92.0328	70.9344	90.7272	68.1414	79.71	82.2348		70.1562
	121.005	84.789	75.06	59.3028	61.3086	106.369		70.2588
	83.8458	83.5704	63.1824	77.6622	46.7574	69.2682		67.0392
	147.033	85.5816	72.528	95.0976	74.8944	103.104		63.4098
	81.609	63.3078	59.169	64.1526	73.5852	46.3206		55.6578
	95.724	69.0732	61.995	80.133	86.202	97.866		54.7284
	106.8	75.3546	115.301	72.1248	66.0984	59.169		60.3978
	86.3772	59.955	83.2248	76.746	89.1822	95.0598		71.4102
	91.3932	58.7664	129.049	79.881	76.4736	87.8238		80.214
	90.0582	52.6908	112.381	77.316	48.7626	85.0308		66.8376
	77.5764	55.0692	103.027	29.4246	84	63.843		62.5842
	115.93	52.3242	69.1566	30.4824	88.263	94.4616		58.803
	108.572	79.9782	67.8186	83.5056	74.424	73.2882		49.4952
	109.673	79.6896	52.5708	76.605	78.1614	103.849		51
	86.9982	84.2568	87.099	99.5148	88.3002	89.7756		48.6336
	84.963	78.18	65.8716	74.8872	69.3306	84.0216		54.5604
	106.405	67.9698	54.5604	65.0052	76.0512	70.9626		68.7258
	112.522	66.84	58.2	41.5734	72.699	79.0956		75.7734
	110.816	74.868	72.324	102.528	59.6148	58.9866		52.6704
	114.147	78.4008	60.3978	54.5736	89.8998	65.3094		43.3038
	103.041	59.7744	50.013	45.4932	88.3938	67.8318		63.6396
	73.458	51.6138	78.297	79.02	83.2248	54.1464		62.4372
	111.607	63.9192	92.2848	85.2864	74.6124	66.264		86.0328
	126.524	60.2424	72.993	59.7654	75.6882	56.6196		57.531
	105.879	61.995	74.6028	66.2724	82.0224	73.4256		40.3116
	99.4266	78.9288	57.0756	77.5206	106.243	82.941		55.0728
	97.2072	58.6158	85.2126	78.954	83.8908	84.4806		51.7986
	95.0844	70.1796	68.6022	85.0752	95.775	61.1058		38.0088
	68.3076	56.6232	78.993	67.0098	59.5788	85.335		40.8576
	78	63.6252	85.932	79.3836	84.7254	63.1938		48.7296
	87.4356	85.9068	50.7204	88.7232	61.8468	66.9774		45.1716
	103.8	78.6162	77.0478	86.502	86.3706	52.7184		46.7616
	103.606	47.8572	82.5408	78.8286	66.816	67.1196		47.5062
	91.0302	67.638	84.0792	86.4522	78.6276	92.3298		69.315
	81.6174	60.4812	67.8	64.203	60.849	93.8034		37.2192
	115.506	94.2918	73.497	66.321	59.7834	67.2024		48.615
	120.599	77.4096	109.222	66.8184	99.102	67.7682		71.2182
	77.3976	68.634	79.3836	53.5176	99.0582			63.9192
	71.4078	56.7246	67.098	90.9804	75.612			53.9334
	101.811	68.4762	66.8778	83.8734	102.214			60.7542
	121.32	61.2498	59.7234	65.6748	80.7888			61.9368
	100.029	51.8436	90.7986	70.2588	84.0792			55.3692
	81.7872	51.0246	82.9152	66.9666	54.8334			69.081
	91.641	68.2206	66.033	58.0608	64.1352			73.3914
	109.417	65.8854	94.3206	55.59	55.473			79.2456
	97.8294	67.2882	72.7266	50.457	60.8964			62.8254
	78.2904	74.0604	70.5888	73.6266	76.9896			61.8468
	84.3462	74.9112	72.897	56.6484	76.0584			83.6652
	86.4414	61.9428	80.133	66.6108	49.7856			48.4848
	98.0424	58.3758	93.4344	124.293	54.6			50.2464
	99.6072	79.644	83.6328	47.5368	66.1854			51.1974
	98.1546	67.9302	85.4112	78.069	78.2304			44.679
	52.1862	65.5512	61.7736	64.761	80.9358			65.5758
	80.6436	78.993	90.0318	71.322	86.6412			55.6806
	107.603	50.178	75.7902	70.647	77.7918			45.6354
	97.2666	96.1872	70.1052	62.0124	71.8902			49.1448
	89.0934	69.4164	81.1488	69.5274	64.6026			76.4832
	67.5048	74.4894	79.1478	65.8716	71.4			81.609
	94.5792	81.0444	75.576	81.4806	60.5376			70.8636
	98.6376	58.5912	49.0128	91.0932	72.5604			71.6418
	89.6412	61.6218	97.0908	78.444	71.4078			83.6928
	99.7104	83.5812	70.9626	71.8848	88.875			86.5542
	88.4952	70.0254	56.0448	70.2282	86.8818			56.886
	95.4756	57.7812	57.5124	72.5604	87.8484			59.157
	90.4884	52.1724	68.118	50.4714	85.5564			56.349
	94.2822	71.619	41.604	60.1914	77.8614			65.6226
	103.932	71.8098	40.0248	61.8552	63.4638			53.6994
	88.6542	65.3118	68.2632	82.878	76.7646			72.8004
	111.93	54.4248	56.1732	52.4784	83.2248			68.8356
	82.6716	93.0462	55.3692	65.2872	98.991			73.839
	106.721	67.3206	70.4664	85.7328	72.4608			54.2826
	91.2654	47.6424	61.3206	52.2552	72.8004			64.3206
	116.889	73.839	102.74	77.1462	77.9838			65.2872
	69.3978	65.1018	68.4108	72.5802	78.021			46.0164
	120.599	74.5182	63.4212	71.3574	72.3042			47.187
	99.8598	61.6716	71.322	81.939	62.3682			55.3692
	86.304	62.934	71.37	101.066	74.9712			78.3594
	115.4	58.803	97.695	69.7782				52.9398
	105.088	60.078	78.552	76.6686				57.315
	72.1296	71.5386	74.5668	68.8434				42.7518
	81.84	69.5796	59.4936	71.3574				56.5212
	77.88	60.5406	58.6806	83.4084				62.8854
	93.5478	97.503	56.877	73.269				42.966
	78.6252	88.4118	82.8954	92.6802				80.5098
	100.975	116.618	82.3836	90.8064				74.2764
	94.446	90	87.8952	84.2142				76.8372
	106.079	84.2142	62.1516	83.9676				46.8612
	97.1868	100.501	55.593	82.6806				45.6354
	99.5094	103.862	81.417	76.0512				60.7542
	108.532	73.0944	76.0962	95.3412				55.0728
	92.0328	100.485	74.1336	83.5704				55.3206
	84.6342	78.3066	81.84	81.8508				75.7734
	117.907	80.8998	63.1572	71.322				55.1022
	118.022	78.9312	73.3572	79.8924				45.5568
	90.852	71.7018	104.945	78.0828				52.2792
	79.644	84.0024	65.2542	73.2936				47.3544
	98.4822	76.7484	74.1894	83.5704				53.4306
	105.668	94.9326	95.4078	79.2048				56.208
	103.315	55.2522	79.6644	88.4466				49.7274
	105.785	67.7232	84.906	93.1314				45.6156
	91.659	87.6618	74.5014	82.8954				53.0754
	106.675	69.9714	58.7202	115.32				56.4894
	82.7064	74.868	72.498	64.3206				52.155
	81.0444	77.8362	69.912	88.8042				53.736
	84.0384	108.456	78.9312	74.3442				44.4162
	112.514	85.3794	71.5236	107.803				49.6806
	81.204	89.4984	81.8838	72.4212				45.7932
	106.259	85.4112	76.5792	87.1488				47.1294
	109.667	72.1446	80.6796	77.6412				105.616
	101.677	88.2876	59.7654	78.744				92.3238
	87.2064	88.2876	79.8024	86.5602				78.657
	93.477	85.2336	50.8548	73.1556				58.104
	80.4204	77.6412	69.2604	69.5688				60.84
	92.238	71.37	55.5966	85.5816				56.0058
	82.5846	75.0864	56.4672	64.4016				64.9554
	92.505	93.7422	48.1386	107.696				53.7324
	76.2828	94.068	76.0392	55.467				68.7804
	97.566	102.938	65.6502	77.13				69.912
	60.135	79.7118	61.6716	81.963				69.0654
	74.9112	90.8916	80.2656	85.2336				63.3876
	85.7184	109.457	78.7464	96.06				59.6784
	94.671	106.024	63.6	67.935				64.1352
	89.7696	107.88	60.054	63.5946				50.7876
	68.736	87.1674	63.7806	69.4446				54.1632
	86.2518	83.8908	75.7902	66.2856				71.9526
	92.4936	83.3544	89.553	79.041				50.7594
	89.5506	78.2166	106.024	79.4268				58.3482
	96.6912	76.0512	76.0866	80.5434				68.7804
	79.854	94.4004	84.0708	79.4472				67.662
	93.8322	78.2304	66.0984	98.5554				48.6036
	88.899	82.8198	61.2732	75.2394				76.0392
	92.8158	93.1158	103.508	67.6194				78.1386
	133.163	138.217	78.3888	79.5834				66.3426
	71.0742	106.444	78.9654	84.3696				67.4166
	79.5108	77.8266	57.9396	73.254				67.683
	75.8874	84.4806	45.993	72.6894				62.1516
	78.4626	81.939	62.7942	73.2318				63.2166
	76.0938	91.5666	53.5212	73.458				65.6058
	83.1084	85.632	58.7202	84.3168				68.508
	72.9636	72.9636	90.6714	65.631				84.0426
	73.8198	78.1128	71.4228	74.2278				46.0752
	86.1264	83.4714	81.0624	55.8288				52.2552
	81.7452	75.7476	80.9112	61.1796				49.4082
	64.761	87.5034	52.8714	85.3458				58.0638
	91.4388	99.3558	89.0448	66.84				66.4158
	89.601	72.6696	46.5882	69.2112				68.0652
	70.2924	90.0318	119.739	68.181				47.034
	87.0582	90.1242	83.5014	81.8838				65.754
	70.1076	76.6896	51.6138	69.3126				70.4328
	71.8926	64.1778	72.5034	72.8052				62.9544
	73.827	71.2182	59.5788	86.9418				63.231
	69.0654	62.5842	80.4378	102.197				43.3416
	92.1366	62.0442	55.3074	75.2682				66.0384
	57.9114	96.0672	83.4258	94.1544				67.5234
	88.0386	114.474	134.781	84.6168				40.6098
	81.3108	80.0502	89.5692	71.9652				53.6658
	90.1596	85.4028	72.3714	78.954				52.3686
	102.396	78.2304	60.612	77.0268				80.241
	82.8024	97.905	83.4084	83.5056				72.5802
	85.3812	74.2278	97.35	86.3772				70.2924
	39.822	82.7238	83.6778	60.9582				70.5558
	75.2682	82.5564	83.8458	77.4186				51.1974
	79.4472	92.868	78.6642	75.144				47.034
	65.631	95.0898	75.213	69.8172				71.9526
	86.3352	94.6572	70.8408	50.9826				52.0998
	117.895	92.3298	89.9802	64.1862				71.2182
	64.914	82.8804	82.2786	77.6412				70.0872
	78.6822	94.1214	53.211	72				76.7718
	58.794	101.345	68.736	58.1256				76.6806
	92.6118	93.5868	135.416	72.7884				71.16
	75.4404	92.6802	98.4894	75.9942				59.859
	59.424	85.7328	70.5864	91.704				45.426
	80.0502	94.3548	113.012	96.3144				69.081
	65.8632	101.74	75.7734	88.3062				80.2344
	85.4154	91.2078	67.4166	102.319				70.305
	91.533	51.9336	70.5864	75.6522				58.311
	86.4936	103.174	78.15	82.2504				58.2492
	79.836	61.188	65.0022	87.6924				75.7926
	82.0158	77.5926	94.3854	102.023				98.856
	77.718	90.4488	87	99.7248				86.0346
	100.721	90.441	82.7304	82.3464				81.4764
	62.2728	100.914	81.018	93.2184				76.8846
	95.6712	84.2568	68.694	94.068				68.8956
	74.3058	108.004	86.043	84.4128				74.8344
	77.0736	87.2994	70.3026	94.068				54.8892
	52.953	80.697	80.8998	77.5554				56.8986
	96.249	69.8814	76.8864	91.3206				72.6102
	71.5212	64.0398	71.7294	96.9702				71.208
	93.9246	79.311	65.0442	87.3162				86.907
	66.87	74.844	65.4768	57.7278				61.8468
	65.199	87.1014	87.8238	72.4608				96.6072
	88.1244	86.2164	76.4832	87.0396				52.7076
	64.5246	74.6754	94.269	88.0386				86.1264
	62.079	70.3206	70.8408	105.505				58.6806
	73.2612	96.1968	69.0732	76.389				60.7422
	70.4664	85.7832	75.5616	120.781				77.3814
	69.7086	67.2348	77.2788	87.5448				95.799
	77.223	74.9448	78.3684	85.533				46.4796
	58.4502	89.553	72.6372	80.5992				88.581
	85.0944	89.2632	100.552	87.5772				57.831
	84.8568	73.9974	80.1264	85.4364				79.3386
	76.5204	94.137	85.4214	105.82				60.5286
	65.6058	64.9806	96.264	96.279				68.2446
	78.1614	72.7266	82.377	115.837				73.6806
	77.4582	85.4028	52.1724	73.0176				79.4634
	65.2704	60.576	96.279	80.7954				95.7144
	98.2608	88.7106	82.4622	86.0034				55.317
	88.5078	77.8362	75.2394	99.0582				101.677
	96.933	73.9362	76.0014	87.5196				76.3866
	63.93	89.1114	65.0442	97.9326				46.4952
	85.335	61.6368	58.299	88.3062				63.5574
	74.8728	81.576	78.3798	87.7764				55.473
	71.0028	88.2468	80.2206	67.9032				50.6886
	96.4212	81.3108	91.6806	81.675				53.4132
	60.4218	98.9634	112.091	71.322				39.7314
	62.0208	74.0436	72.222	75.4692				46.4526
	81.0558	84.8976	71.6616	88.599				48.2988
	69.4992	65.6418	98.3946	123.584				51.264
	91.4388	89.559	106.024	80.2524				39.9888
	73.2738	71.1072	88.9962	77.0436				39.1152
	91.5858	78.2304	88.137	77.3328				51
	78.1386	111.53	74.844	74.3346				50.16
	89.9358	123.326	89.0916	94.6572				37.422
	79.8924	78.4692	102.509	112.661				49.0128
	97.9308	103.677	80.9112	111.904				49.3314
	98.4	83.16	84.963	98.0646				54.0168
	86.2518	61.8468	53.883	73.9974				59.5938
	76.821	78.792	88.092	88.0182				42.7182
	58.0638	69.5796	95.9436	114.033				46.1532
	82.5822	67.0818	62.883	64.3794				74.7138
	66.8184	83.5812	67.5636	65.0442				57.531
	57.84	93.5172	91.896	76.4358				51.9198
	66.7944	70.0974	83.4714	72.7488				56.1342
	88.2732	92.082	59.412	71.7318				79.3206
	55.4862	70.8912	76.5204	83.454				45
	87.5916	64.6248	83.3052	82.377				54.3324
	58.0638	84.0084	77.8362	87.8646				48.6294
	79.3656	92.505	74.451	79.7796				57.7062
	68.1048	88.6968	83.1426	90.4488				53.7864
	89.2854	68.6022	54.9972	73.839				46.4022
	83.0388	86.1264	70.9374	75.954				57.4908
	79.1634	100.721	86.0094	73.1112				67.0956
	71.9526	107.933	79.4544	72.0402				82.095
	85.2252	66.7914	65.8716	61.8468				53.16
	133.768		65.2098	80.6796				39.7722
	78.3594		81.408	76.9146				49.7238
	103.097		68.3106	102.176				55.278
	75.8304		69.1902	71.0436				46.3518
	65.4108		95.4924	73.2612				43.2666
	100.945		59.0322	64.0962				45.891
	66.9636		73.3992	49.5828				56.1216
	114.84		93.8094	74.0628				57.4812
	67.7388		95.1714	73.536				59.5212
	97.938		99.5532	79.2024				42.4266
	78.1866		64.1352	65.4222				67.959
	87.8952		66.0108	67.8108				67.2534
	84.1758		91.5012	88.3206				69.8322
	82.3902		89.5848	70.9374				67.8954
	84.7446		86.5854	49.3314				56.5464
	83.3052		79.4544	65.2704				68.3946
	61.2498		87.6618	78.9108				73.431
	91.3914		67.566	90.7986				78.2328
	89.5128		82.8024	83.5056				54.8334
	93.3846		79.9782	68.9454				55.554
	83.7534		96.363	77.13				66.603
	81.7872		75.6858	67.2966				60.3888
	70.2		90.8856	86.7762				56.4126
	93.6306		109.417	72.8052				62.1516
	73.3182		73.5852	103.691				51.9648
	78.4374		72.7266	91.3674				79.0272
	79.572		80.5098	69.5304				55.4148
	87.4644		82.8372	73.4478				59.6784
	90.9888		72.828	102.143				61.8468
	99.4338		67.683	78.069				48.1386
	77.5488		82.0158	67.9248				61.9398
	96.1872		50.5746	76.2564				60.3978
	117.907		80.6238	60.5286				55.2684
	98.169		79.2114	84.6192				44.598
	71.9124		104.284	85.3206				54.4812
	93.1854		73.5852	74.6028				55.3206
	62.4372		89.529	76.584				56.0862
	73.839		63.6594	83.1084				69.4812
	82.4778		68.9136	70.5558				51.687
	85.329		76.5462	68.1282				47.472
	75.7476		91.8312	75.5616				59.7744
	67.7364		77.0436	83.1948				37.7808
	88.3122		62.8854	82.8024				58.7664
	83.8284		70.6116	72.498				60.8136
	84.0384		57.9984	82.3206				59.6418
	70.5864		70.6806	85.371				54.2694
	56.1342		73.5852	76.8492				63.4098
	73.1508		94.7106	67.6086				48.6924
	79.0476		93.8094	54.3654				70.5558
	40.8924		95.775	68.9688				51.687
	67.3632		90.1998	112.009				79.7118
	91.4718		100.503	90.57				60.012
	109.355		85.6638	78.9564				45.2592
	70.4736		73.5462	77.316				52.4784
	91.5564		69.3126	65.9592				53.427
	76.8372		64.5888	81.0888				52.4166
	84.2784		72.63	71.742				58.6314
	90.8064		76.746	81.1242				67.3068
	83.2446		70.4664	75.3234				61.6164
	50.5032		82.6044	77.5926				50.1132
	76.6896		98.4822	76.7298				54.7284
	48.8622		69.3126	70.9626				46.1106
	65.2482		67.2966	66.6432				70.5684
			83.9676	84.9972				41.1732
			75.06	106.835				39.822
			72.2496	89.5308				52.752
			77.472	75.3642				50.5032
			73.3794	93.0486				75.7734
			64.689	66.408				108.748
			71.7624	80.6706				69.8172
			88.2834	65.2542
			73.7904	79.3182
			65.7624	83.1666
			81.408	71.3418
			90.7194	71.9826
			74.868	91.2318
			70.038	60.4602
			91.986	75.7806
			85.143	82.9152
			87.7662	74.3856
			107.118	70.9146
			78.15	75.8376
			84.438	75.3234
			69.6648	92.3652
			74.364	77.6808
			92.8374	77.514
			73.5534	67.566
			81.357	68.0226
			69.1566	72.8946
			86.2686	75.669
			72.0426	78.069
			96.801	96.6072
			92.556	92.4252
			78.1038	98.4822
			67.6722	85.7394
			59.6874	75.4308
			64.5102	77.6412
			68.3184	85.4028
			72.5604	64.5774
			75.096	69.747
			50.4324	60.144
			84.3612	67.098
			88.4466	71.6844
			96.8826	77.421
			93.648	67.2966
			90.6714	71.0436
			86.208	84.4104
			75.1536	72.0102
			68.5212	84.3612
			66.8484	78.1038
			72.0624	80.0502
			74.2278	61.8468
			85.7328	70.4022
			73.3182	61.989
			85.8588	61.0614
			66.7272	51.8262
			88.7394	72.699
			71.1576	80.4984
			76.9896	59.2758
			84.534	89.595
			85.8732	76.9686
			83.2098	80.8956
			88.9314	87.4044
			87.5016	68.2314
			65.8716	79.0932
			96.5106	63.6
			63.9642	80.5902
			82.9062	58.6038
			65.8608	44.4246
			72.1002	69.1566
				88.365
				62.8428
				62.748
				78.6822
				80.9088
				93.8844
				87.7314
				76.9896
				81.6372
				69.5844
				63.6252
				75.7524
				65.7816
				67.6806
				93.573
				78.7302
				87.1488
				73.0452
				81.609
				104.174
				70.647
				66.891
				68.3712
				59.835
				93.3264
				70.4328
				73.5264
				64.9362
				84.9588
				64.323
				67.587
				58.3608
				82.5408
				84.2142
				71.5386
				85.3032
				86.16
				64.5102
				93.1236
				94.944
				75.2394
				76.464
				57.603
				72.3618
				57.2046
				78.021
				67.7364
				62.6904
				68.571
				109.333
				81.5292
				69.2526
				63.5688
				82.9326
				71.322
				66.1554
				80.241
				61.5312
				70.0668
				88.0614
				85.0056
				80.9358
				82.6278
				98.2608
				78.1866
				119.474
				65.9592
				81.4764
				63.7272
				70.4736
				84.1116
				48.7812
				74.6538
				74.5548
				73.4286
				76.6548
				85.7184
				59.5212
				59.7654
				72.7584
				69.8736
				59.6178
				76.8372
				63.6594
				88.8426
				75.8376
				72.1326
				67.5846
				80.241
				66.9882
				70.4076
				83.8284
				77.3976

## Sheet: Supplementary Fig. 5
Supplementary Fig. 5		Fluorescence profiles for 4 expressed proteins										Fluorescence profile data for 4 expressed proteins										Fluorescence profile data for 4 expressed proteins
	SE indicates standard error of the average normalized intensity
Edge profile	dSTORM images processed with Nikon Elements and represented as Gaussian									Edge profile	dSTORM images processed with ThunderStorm and represented as Gaussian									Edge profile	dSTORM images processed with ThunderStorm and represented as histogram
Distance from			Average Normalized Intensity							Distance from			Average Normalized Intensity							Distance from			Average Normalized Intensity
vesicle edge (nm)	Rab3a	SE	Rab27a	SE	Rabphilin3a	SE	Granuphilin-a	SE		vesicle edge (nm)	Rab3a	SE	Rab27a	SE	Rabphilin3a	SE	Granuphilin-a	SE		vesicle edge (nm)	Rab3a	SE	Rab27a	SE	Rabphilin3a	SE	Granuphilin-a	SE
72	0.50708	0.17796	0.75626	0.14908	0.210053	0.649941	1	0.326		72	0.82135	0.25774	0.99091	0.14336	0	0.48528	1	0.50568		72	0.79099	0.37202	0.93088	0.17924	0.64334	1.49102	1	0.58223
60	0.56231	0.10346	0.91886	0.08744	0.290993	0.473082	0.76134	0.20473		60	0.69951	0.18034	1	0.07671	0.57705	0.33934	0.71212	0.19511		60	0.7604	0.18914	0.95595	0.10282	0.28768	0.32636	0.67285	0.23694
48	0.87604	0.09618	1	0.06411	0.73588	0.30119	0.73349	0.14795		48	0.8624	0.13548	0.94459	0.05237	0.95284	0.198	0.81565	0.11946		48	0.91167	0.13998	1	0.06617	1	0.255	0.63639	0.10565
36	1	0.0818	0.98209	0.05115	0.93872	0.2091	0.89354	0.13265		36	1	0.12496	0.88687	0.04347	0.98329	0.12577	0.79715	0.08451		36	1	0.1019	0.95537	0.05169	0.93263	0.14108	0.77103	0.10636
24	0.92765	0.07025	0.92824	0.04202	1	0.16813	0.82536	0.09792		24	0.93723	0.11609	0.84555	0.03838	1	0.11044	0.76239	0.07741		24	0.91484	0.09196	0.93049	0.04519	0.8951	0.11197	0.68052	0.07263
12	0.87459	0.06733	0.86031	0.03609	0.94335	0.13256	0.75408	0.07479		12	0.87024	0.10345	0.78801	0.03432	0.94404	0.09685	0.70189	0.06983		12	0.86821	0.08182	0.85239	0.0389	0.83729	0.09402	0.65626	0.07022
0	0.8153	0.06249	0.76929	0.03098	0.85242	0.11449	0.65803	0.06495		0	0.81277	0.09311	0.70184	0.03069	0.89676	0.08771	0.60671	0.06156		0	0.81091	0.0737	0.75767	0.03621	0.76658	0.0802	0.57287	0.06063
-12	0.71747	0.04975	0.65727	0.02653	0.82434	0.10888	0.49845	0.05013		-12	0.74228	0.08335	0.60882	0.02793	0.85707	0.0827	0.49739	0.05081		-12	0.7469	0.06498	0.65744	0.03314	0.71265	0.07358	0.45733	0.04978
-24	0.61871	0.04341	0.53033	0.0221	0.78694	0.10572	0.36309	0.03852		-24	0.65857	0.07368	0.50869	0.02516	0.80588	0.07971	0.39689	0.04128		-24	0.64772	0.05468	0.54822	0.02872	0.63134	0.07013	0.35244	0.03874
-36	0.53401	0.03788	0.39877	0.01849	0.65984	0.09493	0.2559	0.0284		-36	0.56791	0.06523	0.40615	0.02232	0.72831	0.07673	0.31014	0.0342		-36	0.56971	0.0511	0.43386	0.02566	0.54377	0.06751	0.28291	0.03292
-48	0.4637	0.03576	0.27525	0.01623	0.47038	0.08231	0.18393	0.02282		-48	0.47474	0.05801	0.30712	0.01981	0.63103	0.07344	0.2337	0.02931		-48	0.48315	0.04487	0.32031	0.02261	0.42744	0.06339	0.20635	0.02862
-60	0.37384	0.03573	0.18243	0.01475	0.30691	0.06988	0.13641	0.02162		-60	0.37949	0.05192	0.21893	0.01778	0.53521	0.06947	0.16985	0.02584		-60	0.38476	0.04063	0.21995	0.02016	0.31362	0.05993	0.14288	0.0252
-72	0.26862	0.03528	0.11325	0.01354	0.22923	0.06623	0.08918	0.01838		-72	0.28768	0.04756	0.14677	0.01607	0.45323	0.06461	0.11831	0.02324		-72	0.29672	0.03808	0.14096	0.01773	0.22246	0.05669	0.09802	0.02177
-84	0.16669	0.02841	0.06439	0.01262	0.1857	0.06783	0.04812	0.01511		-84	0.20269	0.04562	0.09108	0.01459	0.38289	0.0595	0.07575	0.02122		-84	0.21181	0.03718	0.08258	0.01607	0.15245	0.05284	0.06892	0.02025
-96	0.08963	0.02334	0.03667	0.0121	0.12478	0.06481	0.02608	0.01448		-96	0.12651	0.04611	0.05037	0.01341	0.32112	0.05479	0.04257	0.01976		-96	0.13127	0.03719	0.04746	0.01505	0.09755	0.04928	0.03561	0.01725
-108	0.03943	0.021	0.01756	0.01159	0.05634	0.05589	0.01251	0.01352		-108	0.05963	0.04832	0.02117	0.01259	0.2669	0.0511	0.0179	0.01884		-108	0.05716	0.03802	0.01897	0.01432	0.05342	0.0455	0.01598	0.01657
-120	0	0.0191	0	0.01089	0	0.04966	0	0.0121		-120	0	0.05009	0	0.01198	0.22283	0.0491	0	0.01826		-120	0	0.03943	0	0.01376	0	0.04227	0	0.01615
Radial profile	dSTORM images processed with Nikon Elements and represented as Gaussian																			Radial profile	dSTORM images processed with ThunderStorm and represented as histogram
Distance from			Average Normalized Intensity																	Distance from			Average Normalized Intensity
vesicle center (nm)	Rab3a	SE	Rab27a	SE	Rabphilin3a	SE	Granuphilin-a	SE												vesicle center (nm)	Rab3a	SE	Rab27a	SE	Rabphilin3a	SE	Granuphilin-a	SE
0	1.04806	0.09779	1.01397	0.06113	0.86388	0.16567	0.99366	0.12885												0	1.03157	0.10111	0.97537	0.05603	1.06084	0.24835	1.08251	0.12197
12	1	0.06792	1	0.05252	0.93713	0.14566	1	0.10581												12	1	0.09371	1	0.05246	1	0.23711	1	0.09637
24	0.95114	0.05728	0.98321	0.04404	1	0.13269	0.97085	0.08836												24	0.98711	0.08758	0.99019	0.04831	0.87895	0.20162	0.96702	0.08344
36	0.88319	0.05159	0.95466	0.03882	0.93437	0.11101	0.86824	0.07204												36	0.98727	0.08544	0.95828	0.04234	0.84844	0.16385	0.89294	0.07661
48	0.82132	0.04677	0.90474	0.03456	0.81932	0.09232	0.73351	0.05818												48	0.93492	0.07838	0.89695	0.03671	0.79357	0.15877	0.83872	0.07285
60	0.75657	0.04206	0.80856	0.03016	0.71533	0.0802	0.60494	0.05083												60	0.84523	0.07008	0.79836	0.03302	0.74127	0.15329	0.71357	0.06039
72	0.6823	0.03659	0.69538	0.0262	0.61978	0.07306	0.47916	0.0429												72	0.7899	0.06248	0.69367	0.02923	0.66069	0.14438	0.60035	0.05512
84	0.59239	0.03182	0.57193	0.02256	0.55159	0.06655	0.38916	0.03694												84	0.68964	0.05469	0.58654	0.02668	0.62053	0.13184	0.47258	0.04581
108	0.50739	0.02859	0.44542	0.01934	0.47864	0.06114	0.30652	0.03249												108	0.60527	0.0465	0.47646	0.02402	0.50742	0.11905	0.35285	0.0411
120	0.42484	0.02689	0.32978	0.01709	0.37641	0.05502	0.22007	0.0287												120	0.52226	0.04379	0.36654	0.02138	0.41979	0.10881	0.26558	0.03725
132	0.344	0.02662	0.23368	0.0153	0.26488	0.05036	0.15508	0.02639												132	0.44793	0.04058	0.27018	0.01878	0.32286	0.09586	0.18514	0.03368
144	0.2678	0.02394	0.15933	0.0141	0.17667	0.04749	0.1037	0.02315												144	0.35066	0.03865	0.19296	0.01684	0.26571	0.09166	0.13018	0.03122
156	0.19727	0.02033	0.10148	0.01295	0.12448	0.04456	0.05131	0.01967												156	0.27855	0.04115	0.12891	0.01512	0.20359	0.08996	0.09119	0.02892
168	0.13369	0.01765	0.06382	0.012	0.09512	0.04142	0.00604	0.01747												168	0.20228	0.04079	0.08438	0.01391	0.15872	0.08953	0.05063	0.02608
180	0.08367	0.01566	0.04158	0.01154	0.06245	0.03839	0	0.01801												180	0.13657	0.03888	0.05465	0.01324	0.10585	0.0894	0.0302	0.02555
192	0.0411	0.01405	0.02183	0.01116	0.02911	0.0355	0.00674	0.01927												192	0.06995	0.03496	0.03028	0.01259	0.05585	0.08267	0.0095	0.02467
204	0.01082	0.0134	0.00829	0.01083	0	0.0342	0.00662	0.019												204	0.01477	0.02838	0.01347	0.01233	0.03106	0.08267	0	0.02419
216	0	0.01442	0	0.01074	0.00709	0.03537	0.00975	0.01899												216	0	0.0326	0	0.01204	0	0.07922	0.00925	0.02489
	Fluorescence profile data for 3 endogenous proteins										Fluorescence profile data for 3 endogenous proteins										Fluorescence profile data for 3 endogenous proteins
Edge profile	dSTORM images processed with Nikon Elements and represented as Gaussian									Edge profile	dSTORM images processed with ThunderStorm and represented as Gaussian									Edge profile	dSTORM images processed with ThunderStorm and represented as histogram
Distance from			Average Normalized Intensity							Distance from			Average Normalized Intensity							Distance from			Average Normalized Intensity
vesicle edge (nm)	Anti-Rab3a	SE	Anti-granuphilin-a	SE	Anti-Rim2	SE				vesicle edge (nm)	Anti-Rab3a	SE	Anti-granuphilin-a	SE	Anti-Rim2	SE				vesicle edge (nm)	Anti-Rab3a	SE	Anti-granuphilin-a	SE	Anti-Rim2	SE
60	0.82345	0.22858	0.73924	0.11025	0.31414	0.26284				60	0.8314	0.14307	0.84725	0.07603	0.55405	0.19303				60	0.61231	0.1498	0.91988	0.0969	0.54356	0.49394
48	1	0.10203	1	0.07538	0.43201	0.2042				48	1	0.07123	0.91056	0.05425	0.68807	0.11356				48	1	0.09174	1	0.06202	0.80291	0.33601
36	0.91348	0.06787	0.98705	0.06651	0.6099	0.14481				36	0.9242	0.05	0.84519	0.04964	0.61021	0.07469				36	0.972	0.06222	0.91528	0.05261	0.6111	0.16961
24	0.88951	0.05745	0.9818	0.05733	0.88076	0.14261				24	0.90394	0.04417	0.8001	0.04548	0.8137	0.07688				24	0.93358	0.0505	0.86949	0.04901	0.77347	0.15267
12	0.82261	0.0481	0.95078	0.05259	1	0.13316				12	0.87812	0.04029	0.73745	0.04064	0.97844	0.07742				12	0.93113	0.0464	0.81624	0.04379	1	0.15912
0	0.77153	0.04036	0.86398	0.04648	0.89566	0.11459				0	0.83928	0.03635	0.65305	0.03553	1	0.0746				0	0.89718	0.04143	0.72504	0.03823	0.98972	0.14803
-12	0.71673	0.03444	0.73423	0.03825	0.74767	0.10384				-12	0.78384	0.03278	0.54988	0.02991	0.90484	0.06668				-12	0.83817	0.03691	0.60894	0.03251	0.90091	0.14078
-24	0.65365	0.0299	0.58162	0.03036	0.63536	0.10014				-24	0.71821	0.0297	0.43871	0.02438	0.7741	0.05872				-24	0.77359	0.03305	0.47853	0.02663	0.79808	0.12282
-36	0.59269	0.02722	0.41875	0.02478	0.5318	0.09625				-36	0.64572	0.0271	0.33173	0.01977	0.65961	0.05518				-36	0.69038	0.03066	0.35034	0.02114	0.69432	0.11433
-48	0.52297	0.02502	0.26965	0.02043	0.4385	0.0934				-48	0.57206	0.02489	0.23785	0.01645	0.543	0.05244				-48	0.60541	0.02769	0.2446	0.01769	0.55329	0.10419
-60	0.45125	0.0231	0.16228	0.01819	0.3269	0.08641				-60	0.49965	0.02301	0.16209	0.01431	0.40871	0.04894				-60	0.51931	0.02532	0.15864	0.01537	0.41095	0.09502
-72	0.38063	0.02111	0.08645	0.01662	0.21377	0.07809				-72	0.43165	0.02148	0.1046	0.01295	0.2781	0.04645				-72	0.44111	0.02363	0.09756	0.01387	0.28548	0.09
-84	0.31897	0.01947	0.04176	0.01559	0.13644	0.06977				-84	0.37181	0.02023	0.0638	0.01205	0.16932	0.04472				-84	0.37175	0.02234	0.05665	0.01314	0.17271	0.08906
-96	0.26796	0.01831	0.01868	0.01528	0.06693	0.06235				-96	0.3215	0.01911	0.03488	0.01131	0.08247	0.04109				-96	0.30792	0.0207	0.03006	0.01223	0.09513	0.08401
-108	0.22701	0.01723	0.00646	0.01499	0.01972	0.05785				-108	0.28109	0.01817	0.0149	0.01068	0.02743	0.03684				-108	0.26521	0.01986	0.0126	0.01167	0.03871	0.07419
-120	0.19554	0.01638	0	0.01405	0.00887	0.05628				-120	0.24956	0.01742	0	0.01017	0	0.03405				-120	0.228	0.0189	0	0.01109	0	0.06758
Radial profile	dSTORM images processed with Nikon Elements and represented as Gaussian									Radial profile	dSTORM images processed with ThunderSTORM and represented as Gaussian									Radial profile	dSTORM images processed with ThunderStorm and represented as histogram
Distance from			Average Normalized Intensity							Distance from			Average Normalized Intensity							Distance from			Average Normalized Intensity
vesicle center (nm)	Anti-Rab3a	SE	Anti-granuphilin-a	SE	Anti-Rim2	SE				vesicle center (nm)	Anti-Rab3a	SE	Anti-granuphilin-a	SE	Anti-Rim2	SE				vesicle center (nm)	Anti-Rab3a	SE	Anti-granuphilin-a	SE	Anti-Rim2	SE
0	1.04562	0.09274	0.9711	0.08108	0.45509	0.13613				0	1.00905	0.0674	1.01277	0.06087	0.73313	0.17641				0	1.00794	0.07293	1.01264	0.06305	0.59671	0.18693
12	1	0.083	0.98702	0.0696	0.61865	0.12444				12	1	0.06423	1	0.05856	0.81996	0.16645				12	0.99842	0.06889	1	0.05978	0.70856	0.16363
24	0.94737	0.07147	0.99648	0.061	0.87185	0.12531				24	0.97829	0.05934	0.97367	0.05472	0.91171	0.15375				24	1	0.06232	0.98238	0.05603	0.9353	0.16321
36	0.87816	0.05997	1	0.0563	1	0.1261				36	0.93716	0.05369	0.93141	0.05045	0.99004	0.14745				36	0.96955	0.05666	0.95176	0.0514	1	0.14933
48	0.80016	0.04964	0.9863	0.05309	0.89665	0.11379				48	0.87565	0.04799	0.86845	0.04614	1	0.14263				48	0.90683	0.05029	0.90052	0.04767	0.9916	0.14095
60	0.73232	0.04411	0.93039	0.04781	0.72377	0.10246				60	0.80001	0.04297	0.78524	0.04158	0.94454	0.13977				60	0.84059	0.04549	0.81271	0.04306	0.88479	0.13546
72	0.6589	0.0395	0.81589	0.04182	0.62047	0.09932				72	0.71561	0.03901	0.68517	0.0366	0.85955	0.13434				72	0.76416	0.04197	0.70633	0.03814	0.8015	0.13241
84	0.57662	0.03647	0.65808	0.0344	0.5437	0.09642				84	0.62478	0.03581	0.57321	0.03141	0.76258	0.12676				84	0.66799	0.03847	0.58092	0.03207	0.72184	0.12382
108	0.48231	0.03332	0.49537	0.02739	0.4745	0.08876				108	0.53065	0.03308	0.45559	0.02652	0.65278	0.12051				108	0.56959	0.03504	0.45316	0.027	0.62342	0.11731
120	0.3935	0.03	0.3462	0.02279	0.38548	0.07997				120	0.43708	0.03065	0.34453	0.02231	0.53723	0.11485				120	0.46841	0.03194	0.33515	0.02265	0.54058	0.11146
132	0.3155	0.02745	0.22542	0.02005	0.29475	0.0722				132	0.34906	0.02843	0.24698	0.01881	0.41371	0.10988				132	0.35523	0.02867	0.23209	0.01887	0.4025	0.10749
144	0.24376	0.02508	0.12971	0.01792	0.20508	0.06501				144	0.26928	0.0264	0.16734	0.01614	0.30364	0.1039				144	0.27078	0.02646	0.14669	0.01636	0.31384	0.10235
156	0.18013	0.0229	0.06376	0.01634	0.13451	0.05868				156	0.20102	0.02473	0.10842	0.01439	0.20688	0.09294				156	0.19818	0.02486	0.09487	0.01458	0.20524	0.09213
168	0.12518	0.02129	0.02751	0.01572	0.09519	0.05405				168	0.14396	0.0234	0.06778	0.01336	0.15633	0.08388				168	0.13659	0.02317	0.05703	0.01374	0.16816	0.08177
180	0.07828	0.02007	0.0175	0.01564	0.05125	0.04832				180	0.09581	0.02224	0.03975	0.01269	0.09769	0.07571				180	0.08746	0.02212	0.03187	0.01283	0.1048	0.07447
192	0.04022	0.01926	0.00847	0.01507	0.0127	0.04566				192	0.0541	0.02124	0.02019	0.01225	0.04517	0.06866				192	0.04618	0.02082	0.01589	0.01232	0.05463	0.06701
204	0.01618	0.0185	0	0.01443	0.00212	0.04503				204	0.02194	0.02034	0.007	0.01194	0.0172	0.0652				204	0.0163	0.02035	0.00742	0.01225	0.02603	0.06454
216	0	0.01852	0.000790068	0.01451	0	0.04606				216	0	0.02017	0	0.01214	0	0.06253				216	0	0.02026	0	0.01213	0	0.06069

## Sheet: Supplementary Fig.7
Supplementary Fig. 7	Data for spatially averaged and normalized distribution profiles for studied proteins from 2 independent experiments.
	His-GFP-Clathrin Light Chain A (Experiment 1)					His-GFP-Clathrin Light Chain A (Experiment 2)					His-Cavin1-GFP (Experiment 1)					His-Cavin1-GFP (Experiment 2)					EPS15-GFP-His (Experiment 1)					EPS15-GFP-His (Experiment 2)					His-GFP-Rab27a (Experiment 1)					His-GFP-Rab27a (Experiment 2)					His-GFP-Rab3a (Experiment 1)					His-GFP-Rab3a (Experiment 2)
	22 vesicles from 4 tomograms					32 vesicles from 4 tomograms					30 vesicles from 3 tomograms					33 vesicles from 3 tomograms					36 vesicles from 4 tomograms					29 vesicles from 5 tomograms					27 vesicles from 2 tomograms					31 vesicles from 3 tomograms					29 vesicles from 3 tomograms					30 vesicles from 2 tomograms
averaged normalized	membrane contour radius	membrane contour height	gold particle radius	gold particle height		membrane contour radius	membrane contour height	gold particle radius	gold particle height		membrane contour radius	membrane contour height	gold particle radius	gold particle height		membrane contour radius	membrane contour height	gold particle radius	gold particle height		membrane contour radius	membrane contour height	gold particle radius	gold particle height		membrane contour radius	membrane contour height	gold particle radius	gold particle height		membrane contour radius	membrane contour height	gold particle radius	gold particle height		membrane contour radius	membrane contour height	gold particle radius	gold particle height		membrane contour radius	membrane contour height	gold particle radius	gold particle height		membrane contour radius	membrane contour height	gold particle radius	gold particle height
radius and height data	0.8496	0.01973	0.06788	0.87487		0.86571	0.0203	1.01455	0.0203		0.87483	0.01573	0.11581	0.82306		0.84672	0.01513	1.1069	0.21971		0.94363	0.01805	1.05014	0.01805		0.93959	0.01975	0.77119	0.57432		0.83949	0.0174	0.18346	0.72325		0.77461	0.01873	0.80534	0.01873		0.84372	0.01821	0.14913	0.87573		0.79841	0.01762	0.79278	0.07061
	0.87141	0.07464	0.2506	0.87487		0.89025	0.07425	0.86571	0.0203		0.8887	0.07066	0.36659	0.82306		0.87056	0.07022	0.94909	0.21971		0.94228	0.07284	1.22952	0.01805		0.9375	0.07477	0.97132	0.01975		0.86725	0.07311	0.66812	0.62223		0.80304	0.07209	0.69171	0.07209		0.87129	0.07276	0.5964	0.77548		0.8321	0.07061	0.87904	0.12819
	0.88541	0.12513	0.42244	0.87487		0.91123	0.12626	0.98112	0.07425		0.91028	0.12438	0.16339	0.82306		0.89885	0.12722	0.88577	0.21971		0.93031	0.12789	1.0782	0.17353		0.93774	0.12594	0.96353	0.01975		0.89691	0.12682	0.34	0.82414		0.83378	0.12601	0.72623	0.12601		0.89752	0.12665	0.26833	0.82246		0.87048	0.12819	0.95496	0.17318
	0.90561	0.17519	0.6402	0.72258		0.92929	0.17455	0.91832	0.07425		0.93271	0.17371	0.4891	0.77395		0.92109	0.17367	1.03155	0.32933		0.93038	0.17353	1.02726	0.01805		0.94044	0.17368	1.02273	0.12594		0.91839	0.17312	0.48838	0.77743		0.86361	0.17474	0.74325	0.12601		0.92057	0.17342	0.78047	0.62293		0.90675	0.17318	0.92612	0.21928
	0.91684	0.22347	0.55876	0.72258		0.93414	0.22197	0.91981	0.12626		0.94195	0.22267	0.5791	0.67267		0.94801	0.21971	0.93159	0.571		0.91182	0.21783	1.06003	0.01805		0.93688	0.22301	1.03047	0.12594		0.94747	0.21982	0.51184	0.62223		0.8969	0.22121	0.78063	0.17474		0.93467	0.22043	0.95922	0.57209		0.93554	0.21928	1.01758	0.32886
	0.92731	0.27234	0.77473	0.57368		0.94249	0.27225	0.98783	0.22197		0.95172	0.27319	0.70651	0.67267		0.95946	0.26931	0.82903	0.571		0.91373	0.2704	1.04935	0.01805		0.93122	0.27275	0.8453	0.07477		0.94683	0.26911	0.78131	0.57339		0.91095	0.27123	0.78267	0.22121		0.94844	0.27156	0.91223	0.42188		0.95379	0.27119	1.11018	0.46922
	0.93837	0.3231	0.87833	0.37504		0.93742	0.32638	0.99384	0.27225		0.94923	0.32733	0.74243	0.62448		0.96715	0.32933	0.90448	0.62133		0.87285	0.32921	1.13672	0.32921		0.91471	0.32573	0.423	0.77592		0.94515	0.32772	0.42262	0.0174		0.92144	0.32663	0.90546	0.27123		0.9548	0.32751	1.10192	0.32751		0.97054	0.32886	0.98421	0.5271
	0.93564	0.37504	0.96364	0.37504		0.9332	0.37437	1.00731	0.32638		0.9545	0.3718	0.8973	0.57287		0.97002	0.37422	0.64283	0.67067		0.85631	0.37407	0.90452	0.32921		0.89913	0.37521	0.37975	0.07477		0.94451	0.37485	0.78178	0.07311		0.92937	0.37481	0.77965	0.22121		0.95858	0.37267	1.10936	0.32751		0.97712	0.37232	1.01257	0.5271
	0.93231	0.42577	0.91721	0.12513		0.92064	0.42224	0.93383	0.17455		0.94688	0.4229	1.02914	0.4229		0.97713	0.42184	0.79895	0.72191		0.82086	0.42199	0.91749	0.37407		0.89213	0.42381	0.82882	0.27275		0.92849	0.42179	1.36614	0.07311		0.92702	0.42376	0.74728	0.22121		0.95021	0.42188	0.95089	0.12665		0.97471	0.42082	0.74831	0.67114
	0.90723	0.47215	0.81643	0.17519		0.90423	0.46999	1.10938	0.22197		0.94196	0.472	0.81917	0.52643		0.96827	0.46867	0.56405	0.77581		0.806	0.46825	0.87888	0.46825		0.85845	0.47122	0.65541	0.01975		0.91675	0.46848	0.60753	0.37485		0.92018	0.47025	0.8257	0.37481		0.92882	0.47026	0.98694	0.17342		0.96314	0.46922	0.60955	0.77543
	0.87728	0.52785	0.65509	0.6769		0.88064	0.52889	1.05612	0.22197		0.9109	0.52643	0.83249	0.52643		0.95038	0.5276	1.12176	0.12722		0.75329	0.52958	0.89004	0.52958		0.82723	0.52807	1.05408	0.07477		0.89126	0.52941	0.75887	0.32772		0.8991	0.52787	0.84089	0.42376		0.90539	0.52739	0.97007	0.17342		0.93916	0.5271	0.48505	0.77543
	0.86027	0.57368	0.70133	0.6769		0.85637	0.57438	0.85876	0.52889		0.87557	0.57287	0.89465	0.52643		0.93277	0.571	1.01449	0.37422		0.72041	0.57208	0.75674	0.57208		0.80933	0.57432	0.93959	0.01975		0.85845	0.57339	0.60462	0.21982		0.87008	0.57186	0.74319	0.57186		0.87849	0.57209	1.04086	0.22043		0.9099	0.57053	0.35134	0.01762
	0.81413	0.62453	0.71976	0.62453		0.82889	0.62347	0.88064	0.52889		0.84005	0.62448	0.99201	0.3718		0.90448	0.62133	1.17669	0.42184		0.69671	0.62191	0.92461	0.52958		0.76259	0.6237	1.09727	0.22301		0.82148	0.62223	0.75302	0.26911		0.83735	0.62277	0.15888	0.87578		0.83859	0.62293	0.49165	0.01821		0.86978	0.62198	0.79841	0.01762
	0.781	0.6769	0.7255	0.57368		0.79241	0.67362	0.76669	0.62347		0.79115	0.67267	1.01221	0.4229		0.85767	0.67067	0.95038	0.5276		0.64701	0.67079	0.75683	0.62191		0.71876	0.67427	0.99586	0.12594		0.79144	0.67228	0.84583	0.26911		0.79943	0.67337	0.192	0.82277		0.80061	0.67249	0.9555	0.07276		0.8223	0.67114	0.72972	0.07061
	0.73946	0.72258	0.82453	0.27234		0.74393	0.72281	0.73858	0.62347		0.76324	0.72101	1.01937	0.27319		0.79895	0.72191	0.82709	0.62133		0.59014	0.72135	1.05179	0.07284		0.68792	0.72246	0.97326	0.22301		0.74454	0.72325	0.61	0.32772		0.7546	0.72255	0.32135	0.77618		0.7442	0.71992	0.97182	0.12665		0.76275	0.72229	1.01597	0.37232
	0.68016	0.77602	0.86003	0.42577		0.68087	0.77586	0.50162	0.72281		0.7112	0.77395	1.0057	0.17371		0.72155	0.77581	0.19078	0.82221		0.51504	0.77868	1.09311	0.12789		0.61224	0.77592	0.89855	0.52807		0.67424	0.77743	0.87014	0.67228		0.69593	0.77618	0.64339	0.72255		0.66993	0.77548	0.81316	0.12665		0.6948	0.77543	0.96314	0.46922
	0.60941	0.82433	0.84317	0.47215		0.62344	0.82338	0.62624	0.77586		0.63698	0.82306	0.94427	0.17371		0.62984	0.82221	0.93277	0.571		0.47762	0.82214	1.05317	0.17353		0.53476	0.82518	1.08951	0.01975		0.59031	0.82414	0.89524	0.42179		0.62509	0.82277	0.53011	0.72255		0.61566	0.82246	1.00583	0.27156		0.63296	0.82113	0.96314	0.46922
	0.51751	0.87487	0.83316	0.12513		0.52352	0.87497	0.36294	0.82338		0.52467	0.87712	0.93413	0.22267		0.47917	0.87658	0.90348	0.37422		0.35136	0.87416	0.66877	0.37407		0.45998	0.87484	1.00581	0.12594		0.46441	0.87569	0.19784	0.62223		0.49767	0.87578	0.60734	0.67337		0.52552	0.87573	1.06448	0.32751		0.49769	0.87538	0.71105	0.72229
	0.36372	0.92536	0.93505	0.07464		0.34061	0.92331	0.42753	0.82338		0.32825	0.92608	0.98738	0.22267		0.30772	0.92296	0.7495	0.26931		0.23798	0.92114	1.11099	0.01805		0.30667	0.92345	0.70491	0.37521		0.31178	0.92216	0.33968	0.62223		0.3168	0.92418	0.5388	0.67337		0.3636	0.92261	1.01607	0.32751		0.3282	0.9219	0.85269	0.01762
	0.17759	0.96942	0.85442	0.22347		0.15283	0.96986	1.02111	0.07425		0.15286	0.96998	0.87538	0.17371		0.15388	0.9706	0.96145	0.17367		0.11294	0.96571	1.03632	0.12789		0.13564	0.96982	0.95625	0.07477		0.14646	0.96913	0.50124	0.67228		0.16195	0.96989	0.70761	0.57186		0.17191	0.96824	1.05529	0.32751		0.14404	0.97036	1.08694	0.21928
	-0.8496	0.01973	0.92634	0.17519		-0.86571	0.0203	0.95938	0.07425		-0.87483	0.01573	1.04905	0.17371		-0.84672	0.01513	0.93753	0.26931		-0.94363	0.01805	0.98771	0.07284		-0.93959	0.01975	1.00202	0.01975		-0.83949	0.0174	0.06586	0.82414		-0.77461	0.01873	0.67112	0.57186		-0.84372	0.01821	1.01283	0.52739		-0.79841	0.01762	0.91346	0.27119
	-0.87141	0.07464	0.90561	0.17519		-0.89025	0.07425	1.07463	0.27225		-0.8887	0.07066	0.93271	0.17371		-0.87056	0.07022	0.14274	0.72191		-0.94228	0.07284	0.91182	0.21783		-0.9375	0.07477	1.02949	0.01975		-0.86725	0.07311	0.10516	0.82414		-0.80304	0.07209	0.62677	0.52787		-0.87129	0.07276	0.90064	0.62293		-0.8321	0.07061	0.92464	0.37232
	-0.88541	0.12513	0.80286	0.22347		-0.91123	0.12626	0.81093	0.52889		-0.91028	0.12438	0.85446	0.07066		-0.89885	0.12722	0.29174	0.72191		-0.93031	0.12789	0.51185	0.57208		-0.93774	0.12594	0.54809	0.32573		-0.89691	0.12682	0.21104	0.82414		-0.83378	0.12601	0.85201	0.52787		-0.89752	0.12665	0.70005	0.71992		-0.87048	0.12819	0.60903	0.72229
	-0.90561	0.17519	0.86467	0.17519		-0.92929	0.17455	0.58778	0.67362		-0.93271	0.17371	0.95965	0.07066		-0.92109	0.17367	0.89177	0.571		-0.93038	0.17353	0.94363	0.01805		-0.94044	0.17368	1.02377	0.07477		-0.91839	0.17312	0.62744	0.21982		-0.86361	0.17474	0.8991	0.52787		-0.92057	0.17342	0.41561	0.77548		-0.90675	0.17318	0.34597	0.82113
	-0.91684	0.22347	0.85669	0.17519		-0.93414	0.22197	0.42578	0.72281		-0.94195	0.22267	0.49566	0.82306		-0.94801	0.21971	1.0931	0.17367		-0.91182	0.21783	0.63566	0.01805		-0.93688	0.22301	0.32045	0.17368		-0.94747	0.21982	0.94532	0.21982		-0.8969	0.22121	0.71344	0.01873		-0.93467	0.22043	0.55923	0.82246		-0.93554	0.21928	0.6799	0.07061
	-0.92731	0.27234	0.8523	0.22347		-0.94249	0.27225	0.91439	0.0203		-0.95172	0.27319	0.5548	0.82306		-0.95946	0.26931	0.76905	0.07022		-0.91373	0.2704	0.88793	0.12789		-0.93122	0.27275	0.80889	0.07477		-0.94683	0.26911	0.57696	0.52941		-0.91095	0.27123	0.83059	0.17474		-0.94844	0.27156	0.93426	0.77548		-0.95379	0.27119	0.79003	0.17318
	-0.93837	0.3231	0.91837	0.22347		-0.93742	0.32638	0.90213	0.0203		-0.94923	0.32733	0.90478	0.62448		-0.96715	0.32933	1.15668	0.01513		-0.87285	0.32921	0.96709	0.21783		-0.91471	0.32573	0.6453	0.07477		-0.94515	0.32772	0.57111	0.57339		-0.92144	0.32663	0.85614	0.22121		-0.9548	0.32751	1.0699	0.27156		-0.97054	0.32886	0.7173	0.5271
	-0.93564	0.37504	0.78959	0.42577		-0.9332	0.37437	1.03415	0.0203		-0.9545	0.3718	0.96082	0.57287		-0.97002	0.37422	0.89885	0.12722		-0.85631	0.37407	0.86103	0.46825		-0.89913	0.37521	0.85052	0.01975		-0.94451	0.37485	0.25444	0.67228		-0.92937	0.37481	0.80124	0.42376		-0.95858	0.37267	1.13708	0.47026		-0.97712	0.37232	0.51574	0.72229
	-0.93231	0.42577	0.72607	0.52785		-0.92064	0.42224	0.82389	0.07425		-0.94688	0.4229	0.99136	0.62448		-0.97713	0.42184	0.96715	0.32933		-0.82086	0.42199	0.81487	0.62191		-0.89213	0.42381	0.93147	0.01975		-0.92849	0.42179	0.21835	0.62223		-0.92702	0.42376	0.75551	0.47025		-0.95021	0.42188	1.04283	0.57209		-0.97471	0.42082	0.22791	0.82113
	-0.90723	0.47215	0.77929	0.47215		-0.90423	0.46999	0.86116	0.07425		-0.94196	0.472	0.95681	0.57287		-0.96827	0.46867	1.02388	0.42184		-0.806	0.46825	1.01938	0.07284		-0.85845	0.47122	1.02048	0.07477		-0.91675	0.46848	0.42184	0.62223		-0.92018	0.47025	0.76278	0.52787		-0.92882	0.47026	1.17923	0.62293		-0.96314	0.46922	0.42298	0.77543
	-0.87728	0.52785	0.60247	0.3231		-0.88064	0.52889	0.9788	0.17455		-0.9109	0.52643	0.97623	0.52643		-0.95038	0.5276	1.07832	0.46867		-0.75329	0.52958	1.03208	0.07284		-0.82723	0.52807	1.00585	0.01975		-0.89126	0.52941	0.50894	0.67228		-0.8991	0.52787	0.65375	0.57186		-0.90539	0.52739	1.19714	0.47026		-0.93916	0.5271	0.76665	0.01762
	-0.86027	0.57368	0.55585	0.27234		-0.85637	0.57438	0.96506	0.17455		-0.87557	0.57287	1.09569	0.4229		-0.93277	0.571	0.89648	0.37422		-0.72041	0.57208	1.00168	0.01805		-0.80933	0.57432	1.03019	0.01975		-0.85845	0.57339	0.69535	0.0174		-0.87008	0.57186	0.01262	0.82277		-0.87849	0.57209	0.45819	0.87573		-0.9099	0.57053	0.7802	0.01762
	-0.81413	0.62453	0.65739	0.3231		-0.82889	0.62347	0.97369	0.22197		-0.84005	0.62448	0.99139	0.32733		-0.90448	0.62133	0.97919	0.07022		-0.69671	0.62191	0.98128	0.17353		-0.76259	0.6237	1.11895	0.01975		-0.82148	0.62223	0.6529	0.32772		-0.83735	0.62277	0.26276	0.82277		-0.83859	0.62293	1.02245	0.01821		-0.86978	0.62198	0.80722	0.01762
	-0.781	0.6769	0.89328	0.37504		-0.79241	0.67362	0.90806	0.22197		-0.79115	0.67267	1.12379	0.27319		-0.85767	0.67067	0.97733	0.07022		-0.64701	0.67079	1.0188	0.07284		-0.71876	0.67427	0.97979	0.01975		-0.79144	0.67228	0.81878	0.37485		-0.79943	0.67337	0.26418	0.77618		-0.80061	0.67249	1.06122	0.17342		-0.8223	0.67114	0.87684	0.12819
	-0.73946	0.72258	0.65943	0.62453		-0.74393	0.72281	0.9568	0.27225		-0.76324	0.72101	1.00685	0.27319		-0.79895	0.72191	0.91634	0.12722		-0.59014	0.72135	0.97402	0.12789		-0.68792	0.72246	1.00994	0.01975		-0.74454	0.72325	0.63331	0.42179		-0.7546	0.72255	0.49981	0.57186		-0.7442	0.71992	1.08653	0.37267		-0.76275	0.72229	0.81136	0.12819
	-0.68016	0.77602	0.54892	0.6769		-0.68087	0.77586	0.95974	0.32638		-0.7112	0.77395	1.0138	0.22267		-0.72155	0.77581	0.99884	0.17367		-0.51504	0.77868	0.98218	0.12789		-0.61224	0.77592	0.96056	0.17368		-0.67424	0.77743	0.88945	0.52941		-0.69593	0.77618	0.70561	0.57186		-0.66993	0.77548	1.13082	0.42188		-0.6948	0.77543	0.88864	0.17318
	-0.60941	0.82433	0.44627	0.6769		-0.62344	0.82338	0.97175	0.37437		-0.63698	0.82306	0.68974	0.12438		-0.62984	0.82221	0.87832	0.26931		-0.47762	0.82214	0.90655	0.32921		-0.53476	0.82518	0.69054	0.22301		-0.59031	0.82414	0.73675	0.52941		-0.62509	0.82277	0.79233	0.52787		-0.61566	0.82246	1.08164	0.42188		-0.63296	0.82113	1.01661	0.37232
	-0.51751	0.87487	0.28466	0.6769		-0.52352	0.87497	1.0289	0.42224		-0.52467	0.87712	0.91028	0.12438		-0.47917	0.87658	0.82218	0.42184		-0.35136	0.87416	0.17627	0.92114		-0.45998	0.87484	0.75183	0.27275		-0.46441	0.87569	0.49753	0.67228		-0.49767	0.87578	0.65159	0.57186		-0.52552	0.87573	0.78749	0.71992		-0.49769	0.87538	0.95064	0.42082
	-0.36372	0.92536	0.54215	0.77602		-0.34061	0.92331	0.92396	0.46999		-0.32825	0.92608	0.54362	0.07066		-0.30772	0.92296	0.95038	0.5276		-0.23798	0.92114	0.75329	0.52958		-0.30667	0.92345	1.03511	0.22301		-0.31178	0.92216	0.76078	0.17312		-0.3168	0.92418	0.22772	0.77618		-0.3636	0.92261	0.33591	0.82246		-0.3282	0.9219	0.89707	0.57053
	-0.17759	0.96942	0.20063	0.82433		-0.15283	0.96986	0.85995	0.42224		-0.15286	0.96998	0.8887	0.07066		-0.15388	0.9706	1.02896	0.571		-0.11294	0.96571	1.00252	0.21783		-0.13564	0.96982	0.88172	0.01975		-0.14646	0.96913	0.6994	0.17312		-0.16195	0.96989	0.52063	0.77618		-0.17191	0.96824	0.42032	0.82246		-0.14404	0.97036	0.79841	0.01762
			0.8297	0.52785				0.993	0.57438				1.03874	0.22267				0.37861	0.87658				1.07412	0.01805				0.97298	0.01975				0.84559	0.26911				0.71494	0.67337				1.01164	0.01821				0.79841	0.01762
			0.93989	0.17519				0.76763	0.62347				1.13052	0.27319				0.63607	0.07022				1.03827	0.01805				0.98136	0.01975				0.80733	0.37485				0.58385	0.67337				1.12232	0.32751				0.94952	0.17318
			0.78286	0.12513				0.59361	0.72281				1.07704	0.27319				0.58648	0.07022				0.99884	0.07284				1.05788	0.01975				0.77351	0.52941				0.5691	0.72255				0.91717	0.62293				0.88588	0.32886
			0.82357	0.01973				0.84353	0.72281				1.05824	0.12438				0.79231	0.26931				1.06754	0.01805				1.02897	0.01975				0.65559	0.57339				0.861	0.37481				0.85897	0.71992				0.83312	0.57053
			0.81284	0.27234				0.18899	0.82338				1.03019	0.4229				0.80645	0.571				1.26812	0.01805				1.19839	0.07477				0.91839	0.17312				0.83356	0.32663				0.67159	0.82246				0.80822	0.57053
			0.92922	0.12513				0.96965	0.0203				1.01092	0.4229				0.81039	0.67067				0.88279	0.21783				1.1114	0.12594				0.84037	0.42179				1.08061	0.22121				0.29316	0.87573				0.4027	0.77543
			1.00156	0.17519				0.89189	0.0203				0.71392	0.72101				0.68849	0.72191				1.03092	0.01805				0.67593	0.01975				0.66493	0.62223				0.66629	0.12601				1.19036	0.62293				0.54124	0.77543
			0.86394	0.07464				1.01075	0.12626				0.84304	0.72101				0.93614	0.01513				1.07101	0.12789				1.08604	0.17368				0.22708	0.72325				0.91613	0.07209				0.9184	0.12665				0.43409	0.82113
			0.75352	0.17519				0.89457	0.12626				0.69285	0.82306				0.96012	0.07022				1.02737	0.17353				0.92529	0.22301				0.71315	0.57339				0.83648	0.07209				1.05142	0.17342				0.31808	0.87538
			0.53997	0.12513				1.07611	0.17455				1.04185	0.87712				1.1038	0.21971				0.97193	0.21783				1.06643	0.07477				0.18137	0.82414				0.45701	0.82277				1.10019	0.27156				0.31848	0.82113
			0.73886	0.17519				0.92827	0.17455				1.04877	0.17371				1.13139	0.26931				0.93344	0.32921				1.11354	0.07477				0.66704	0.07311				0.58078	0.72255				1.07279	0.32751				0.77524	0.01762
			0.64002	0.12513				0.99607	0.32638				1.15862	0.17371				1.13395	0.26931				0.70857	0.62191				1.30679	0.17368				0.87268	0.32772				0.65556	0.67337				1.06926	0.47026				0.79841	0.01762
			0.82825	0.17519				0.79104	0.52889				1.00994	0.27319				0.97713	0.42184				1.04546	0.01805				0.973	0.07477				0.7558	0.52941				0.98303	0.47025				0.99089	0.52739				0.93666	0.12819
			0.73718	0.12513				0.94101	0.52889				1.09285	0.32733				0.73476	0.67067				1.07905	0.07284				1.04301	0.22301				0.72777	0.46848				1.50326	0.42376				0.98772	0.62293				1.04046	0.17318
			0.72862	0.37504				0.77327	0.62347				0.94058	0.62448				0.28844	0.77581				1.05286	0.07284				0.85599	0.01975				0.83977	0.52941				0.9653	0.17474				0.68395	0.82246				0.97767	0.21928
			0.6289	0.42577				0.57422	0.77586				0.56467	0.72101				0.89885	0.12722				0.98431	0.37407				1.08886	0.22301				0.43485	0.77743				0.77717	0.17474				0.04543	0.87573				0.93554	0.21928
			0.52194	0.47215				0.20218	0.0203				0.62861	0.72101				1.07767	0.17367				0.97926	0.01805				1.14329	0.07477				0.43282	0.52941				0.72046	0.01873				0.51266	0.82246				0.95379	0.27119
			0.74126	0.42577				0.55331	0.0203				0.54002	0.77395				1.01902	0.32933				0.94465	0.32921				1.12951	0.32573				0.42804	0.52941				0.78893	0.57186				0.58709	0.82246				0.96093	0.32886
			0.52081	0.52785				0.41192	0.0203				0.1001	0.87712				0.82442	0.571				0.77665	0.52958				1.07788	0.07477				0.13281	0.72325				0.74402	0.01873				0.56672	0.87573				0.96314	0.46922
			0.11421	0.62453				0.65344	0.12626				0.56904	0.72101				0.79895	0.72191				1.07371	0.12789				1.05112	0.12594				0.63229	0.62223				0.84212	0.27123				0.90358	0.67249				0.83163	0.5271
			0.61652	0.37504				0.71142	0.12626				0.667	0.77395				1.02697	0.07022				1.05224	0.01805				0.69602	0.07477				0.5816	0.67228				0.86862	0.37481				1.03344	0.12665				0.73983	0.62198
			1.03769	0.07464				0.78343	0.12626				1.01374	0.27319				0.96685	0.17367				0.94187	0.32921				0.93688	0.22301				0.86751	0.62223				0.87678	0.37481				1.0316	0.22043				0.86199	0.57053
			0.88114	0.27234				0.66135	0.17455				1.08453	0.32733				0.97713	0.42184				0.88109	0.46825				1.132	0.01975				0.90413	0.26911				0.95727	0.52787				1.14712	0.27156				0.99959	0.62198
			0.79056	0.42577				0.83946	0.22197				1.0515	0.3718				0.89989	0.5276				0.15489	0.72135				1.06893	0.17368				0.75523	0.46848				1.03403	0.52787				1.07236	0.37267				0.65807	0.77543
			0.81666	0.52785				0.82879	0.22197				1.03996	0.472				0.88313	0.571				1.1786	0.12789				0.91471	0.32573				0.58736	0.57339				0.83735	0.62277				1.06522	0.42188				0.50014	0.77543
			0.79112	0.57368				0.92929	0.17455				1.12548	0.472				0.75121	0.571				0.92838	0.2704				-0.77119	0.57432				0.52589	0.67228				0.72997	0.62277				1.01667	0.22043				0.39583	0.77543
			0.55951	0.62453				0.88029	0.37437				1.19152	0.4229				0.57473	0.67067				0.9512	0.17353				-0.97132	0.01975				0.45838	0.67228				0.01503	0.82277				1.05883	0.17342				0.42958	0.87538
			0.04367	0.6769				0.88465	0.37437				1.09009	0.52643				0.39075	0.72191				0.63509	0.12789				-0.96353	0.01975				0.73588	0.57339				0.86509	0.27123				1.03786	0.32751				0.74862	0.01762
			0.45163	0.62453				0.87833	0.37437				0.98707	0.57287				0.75257	0.46867				0.90671	0.17353				-1.02273	0.12594				0.89126	0.52941				0.81186	0.27123				0.98953	0.32751				0.61336	0.01762
			0.61462	0.01973				0.99948	0.42224				0.7951	0.62448				0.38214	0.82221				1.09952	0.01805				-1.03047	0.12594				1.00253	0.46848				0.863	0.32663				1.04971	0.47026				0.87048	0.12819
			0.84836	0.12513				0.88064	0.52889				0.84005	0.62448				0.79895	0.72191				1.02388	0.12789				-0.8453	0.07477				0.89179	0.32772				0.76746	0.37481				1.07091	0.42188				0.77979	0.42082
			0.88292	0.17519				0.85661	0.52889				0.82049	0.67267				0.85767	0.67067				1.11923	0.12789				-0.423	0.77592				0.62616	0.37485				0.91095	0.27123				0.84557	0.71992				0.80873	0.62198
			0.84938	0.22347				0.85637	0.57438				0.47906	0.77395				0.86253	0.62133				0.91373	0.2704				-0.37975	0.07477				0.36776	0.42179				0.87185	0.42376				0.82975	0.71992				0.6077	0.72229
			0.35728	0.82433				0.78086	0.57438				0.53077	0.87712				1.01708	0.46867				1.05885	0.12789				-0.82882	0.27275				0.30134	0.42179				0.84083	0.42376				0.73458	0.92261				0.65727	0.77543
			0.13065	0.87487				0.68444	0.62347				0.89494	0.01573				0.95946	0.26931				1.00362	0.12789				-0.65541	0.01975				0.85236	0.21982				0.72388	0.52787				1.13052	0.12665				0.38418	0.87538
			0.42555	0.87487				0.57184	0.77586				0.97522	0.01573				0.94072	0.21971				1.01501	0.07284				-1.05408	0.07477				0.75164	0.0174				0.60851	0.77618				1.08566	0.17342				0.77328	0.01762
			0.78776	0.07464				0.9254	0.32638				0.85276	0.12438				0.94035	0.12722				1.1175	0.32921				-0.93959	0.01975				0.27096	0.07311				0.66328	0.72255				1.01138	0.22043				0.89069	0.01762
			0.85568	0.07464				0.82529	0.22197				1.11199	0.17371				0.75201	0.12722				0.96394	0.07284				-1.09727	0.22301				0.79144	0.37485				0.95212	0.01873				1.23321	0.32751				0.88838	0.01762
			0.6898	0.12513				0.86571	0.0203				1.0525	0.27319				0.97709	0.01513				1.00557	0.01805				-0.99586	0.12594				0.73981	0.42179				0.77461	0.01873				0.8355	0.42188				0.87372	0.07061
			0.81834	0.07464				1.05849	0.0203				0.89078	0.32733				1.15017	0.42184				0.97318	0.01805				-0.97326	0.22301				0.7216	0.42179				0.89384	0.17474				0.75253	0.42188				1.01605	0.42082
			0.88201	0.37504				1.07723	0.07425				0.95474	0.72101				0.88028	0.571				1.03401	0.2704				-0.89855	0.52807				0.6775	0.46848				0.84803	0.37481				0.96532	0.52739				0.93916	0.5271
			0.97191	0.3231				1.04718	0.12626				0.42149	0.82306				0.89199	0.67067				0.8778	0.2704				-1.08951	0.01975				0.4444	0.67228				0.80984	0.42376				0.86927	0.52739				0.52973	0.77543
			0.91248	0.37504				1.07852	0.17455				1.04311	0.01573				0.84252	0.01513				1.01319	0.01805				-1.00581	0.12594				0.52277	0.72325				0.63172	0.72255				0.66993	0.77548				0.2016	0.82113
			0.78841	0.57368				0.9931	0.22197				1.06679	0.01573				0.92005	0.07022				1.08625	0.01805				-0.70491	0.37521				0.29147	0.72325				0.33631	0.77618				1.11941	0.01821				0.65355	0.07061
			0.57645	0.72258				1.10514	0.37437				1.1075	0.17371				1.12691	0.32933				0.95218	0.12789				-0.95625	0.07477				0.83949	0.0174				0.4866	0.72255				0.97588	0.01821				0.86225	0.12819
			0.68339	0.72258				0.94251	0.46999				1.11001	0.27319				0.13605	0.77581				0.97848	0.17353				-1.00202	0.01975				0.54833	0.37485				0.58474	0.67337				0.82873	0.07276				0.94947	0.42082
			0.43006	0.72258				0.98818	0.52889				1.04095	0.472				0.67109	0.01513				0.98315	0.2704				-1.02949	0.01975				0.42524	0.52941				0.78682	0.57186				0.89133	0.07276				0.75812	0.57053
			0.67837	0.72258				0.88767	0.62347				0.99674	0.472				0.77689	0.01513				0.99804	0.17353				-0.54809	0.32573				0.44021	0.62223				0.64936	0.52787				0.95605	0.12665				0.4861	0.72229
			0.33168	0.82433				0.80148	0.62347				0.95241	0.57287				0.94801	0.21971				0.99963	0.07284				-1.02377	0.07477				0.48971	0.67228				0.77847	0.27123				1.00403	0.22043				0.54155	0.77543
			0.69306	0.6769				0.25979	0.77586				0.99423	0.57287				0.96715	0.32933				1.03979	0.07284				-0.32045	0.17368				1.07884	0.21982				0.67596	0.07209				0.99998	0.17342				0.45605	0.77543
			0.88453	0.52785				0.95816	0.0203				1.02059	0.472				0.98524	0.62133				0.96768	0.07284				-0.80889	0.07477				0.81354	0.21982				0.84474	0.07209				1.02776	0.27156				0.04717	0.01762
			0.8986	0.37504				0.80943	0.0203				0.89073	0.67267				0.90521	0.67067				0.97051	0.21783				-0.6453	0.07477				0.67359	0.32772				0.8829	0.12601				1.08629	0.37267				0.45989	0.01762
			0.85717	0.3231				0.90921	0.0203				0.32491	0.77395				1.12238	0.12722				0.93297	0.32921				-0.85052	0.01975				0.76399	0.42179				0.64478	0.22121				1.05389	0.47026				0.75043	0.01762
			0.87192	0.37504				0.8354	0.07425				0.27927	0.82306				1.05581	0.37422				0.87262	0.42199				-0.93147	0.01975				0.81611	0.42179				0.86361	0.17474				1.07283	0.42188				0.86611	0.17318
			0.19059	0.77602				0.87181	0.12626				1.05354	0.27319				0.90404	0.5276				0.79298	0.07284				-1.02048	0.07477				0.62257	0.42179				0.93372	0.22121				1.00958	0.62293				0.75259	0.32886
			0.1402	0.82433				1.06395	0.17455				1.08152	0.17371				0.44492	0.72191				0.89198	0.07284				-1.00585	0.01975				0.50887	0.46848				0.85182	0.32663				0.97807	0.67249				0.52551	0.72229
			0.33679	0.72258				0.89195	0.17455				1.05748	0.17371				0.75021	0.01513				1.00174	0.17353				-1.03019	0.01975				0.74642	0.52941				0.84612	0.37481				0.84372	0.01821				0.61135	0.72229
			0.38522	0.82433				0.91147	0.22197				1.00662	0.27319				1.01126	0.32933				0.77874	0.32921				-1.11895	0.01975				0.57925	0.57339				0.72335	0.72255				0.95455	0.07276				0.73025	0.17318
			0.42397	0.77602				0.91228	0.27225				1.03399	0.4229				0.88625	0.32933				1.03875	0.01805				-0.97979	0.01975				0.35017	0.72325				0.53033	0.77618				0.81219	0.07276				0.7575	0.21928
			0.54439	0.72258				0.92066	0.27225				1.03971	0.4229				0.95196	0.571				0.26859	0.77868				-1.00994	0.01975				0.56453	0.67228				0.08703	0.87578				0.94828	0.07276				0.81031	0.37232
			0.93231	0.42577				0.98691	0.17455				0.87365	0.67267				0.88823	0.571				0.98444	0.07284				-0.96056	0.17368				0.54911	0.72325				0.79607	0.57186				0.9642	0.17342				0.7982	0.37232
			0.97668	0.22347				0.76773	0.52889				0.90934	0.72101				0.75532	0.12722				0.97875	0.07284				-0.69054	0.22301				0.57797	0.67228				0.79964	0.57186				0.92057	0.17342				0.85663	0.5271
			0.40941	0.82433				0.78173	0.62347				0.40154	0.82306				0.88598	0.17367				0.88362	0.01805				-0.75183	0.27275				0.30873	0.72325				0.26694	0.77618				1.03742	0.22043				0.88874	0.46922
			0.03662	0.82433				0.75906	0.62347				1.15775	0.3718				0.73887	0.21971				0.78729	0.01805				-1.03511	0.22301				0.47052	0.67228				0.5356	0.82277				0.98806	0.42188				0.6901	0.62198
			0.51369	0.82433				0.62846	0.72281				0.99804	0.12438				0.76961	0.26931				0.73343	0.07284				-0.88172	0.01975				0.60585	0.67228				0.76094	0.01873				0.92882	0.47026				0.56191	0.62198
			0.88075	0.07464				0.48671	0.72281				0.95278	0.07066				0.90573	0.46867				1.02921	0.01805				-0.97298	0.01975				0.71983	0.52941				1.00145	0.27123				0.92281	0.47026				0.58429	0.62198
			0.55878	0.07464				0.40916	0.77586				1.02862	0.12438				0.34184	0.77581				1.0788	0.12789				-0.98136	0.01975				0.74211	0.52941				0.87637	0.37481				0.96005	0.47026				0.75339	0.01762
			0.79476	0.12513				0.37823	0.82338				1.10683	0.22267				0.94801	0.21971				1.02768	0.12789				-1.05788	0.01975				0.80484	0.46848				0.83919	0.57186				0.81385	0.52739				0.91782	0.01762
			0.77976	0.12513				0.63533	0.67362				1.01177	0.27319				1.07557	0.26931				0.97561	0.12789				-1.02897	0.01975				0.48244	0.67228				0.44502	0.82277				0.91693	0.57209				0.89201	0.21928
			0.70207	0.12513				0.93278	0.52889				1.15932	0.3718				1.01174	0.26931				0.8846	0.12789				-1.19839	0.07477				0.78452	0.0174				0.87731	0.22121				0.78515	0.52739				0.88758	0.32886
			0.62644	0.12513				1.02034	0.46999				1.0289	0.52643				1.01946	0.42184				0.76365	0.12789				-1.1114	0.12594				0.53752	0.17312				0.93408	0.22121				0.88112	0.52739				0.86557	0.37232
			0.92433	0.27234				0.94211	0.42224				0.61864	0.77395				0.66034	0.67067				0.75648	0.32921				-0.67593	0.01975				0.65012	0.46848				0.54575	0.57186				0.92792	0.42188				0.92487	0.57053
			0.72502	0.62453				0.99708	0.42224				0.57286	0.82306				0.27394	0.82221				1.02832	0.07284				-1.08604	0.17368				0.76578	0.26911				0.64426	0.62277				0.90578	0.47026				0.8194	0.62198
			0.73402	0.62453				0.9332	0.37437				0.73538	0.07066				1.13027	0.01513				0.9617	0.12789				-0.92529	0.22301				0.82395	0.57339				0.40537	0.72255				0.92111	0.52739				0.58522	0.72229
			0.54589	0.72258				0.9332	0.37437				1.02163	0.12438				0.93804	0.01513				0.67846	0.52958				-1.06643	0.07477				0.30739	0.67228				0.57568	0.77618				0.73289	0.57209				0.50879	0.82113
			0.55722	0.72258				1.05598	0.27225				0.99146	0.22267				0.93992	0.01513				1.03068	0.01805				-1.11354	0.07477				0.12258	0.67228				0.39872	0.01873				0.80997	0.57209				0.41779	0.87538
			0.344	0.77602				0.99084	0.27225				1.07014	0.4229				1.16275	0.07022				1.03352	0.17353				-1.30679	0.17368				0.72004	0.57339				0.63577	0.07209				0.78834	0.47026				0.66137	0.82113
			0.53758	0.77602				0.9954	0.22197				1.06375	0.4229				1.02619	0.17367				1.06547	0.17353				-0.973	0.07477				0.91839	0.17312				0.79979	0.12601				0.6874	0.67249				0.51641	0.82113
			0.17309	0.82433				0.95997	0.0203				0.9524	0.52643				1.17258	0.26931				1.04544	0.32921				-1.04301	0.22301				0.53841	0.17312				0.82428	0.32663				0.62407	0.71992				0.6318	0.77543
			0.28732	0.82433				1.0355	0.22197				1.08794	0.52643				1.12535	0.32933				0.98113	0.01805				-0.85599	0.01975				0.80435	0.32772				0.81414	0.32663				0.7462	0.62293				0.8627	0.62198
			0.49207	0.77602				0.93431	0.22197				0.95801	0.67267				1.25013	0.42184				1.18618	0.12789				-1.08886	0.22301				0.98428	0.42179				0.95548	0.32663				0.71089	0.67249				1.03503	0.37232
			0.52121	0.87487				0.98211	0.46999				0.57254	0.82306				1.02434	0.37422				0.93031	0.12789				-1.14329	0.07477				0.59591	0.52941				0.83378	0.12601				0.60643	0.62293				0.97712	0.37232
			0.69734	0.07464				0.61491	0.57438				0.39554	0.87712				0.92309	0.571				0.80091	0.67079				-1.12951	0.32573				0.7711	0.52941				0.83987	0.17474				0.78023	0.67249				0.92805	0.32886
			0.73284	0.07464				0.58623	0.67362				0.98934	0.01573				0.28214	0.67067				0.41379	0.87416				-1.07788	0.07477				0.72665	0.62223				0.77195	0.32663				0.93047	0.52739				0.88972	0.27119
			0.87141	0.07464				0.11025	0.82338				1.1564	0.22267				0.64915	0.62133				0.87992	0.37407				-1.05112	0.12594				0.43221	0.67228				0.73344	0.37481				0.90539	0.52739				0.8321	0.07061
			0.88541	0.12513				0.50089	0.77586				1.14264	0.22267				1.02404	0.42184				1.20501	0.12789				-0.69602	0.07477				0.7931	0.57339				0.6907	0.42376				0.9548	0.32751				0.78182	0.01762
			0.93687	0.17519				0.71053	0.52889				0.97182	0.22267				0.93956	0.01513				1.20868	0.17353				-0.93688	0.22301				0.56394	0.77743				0.64475	0.67337				0.90539	0.52739				0.82381	0.01762
			0.78406	0.17519				0.84022	0.32638				0.94688	0.4229				0.88874	0.01513				0.90106	0.42199				-1.132	0.01975				0.86725	0.07311				1.01221	0.01873				0.83859	0.62293				0.90209	0.07061
			0.92793	0.27234				0.54113	0.32638				1.08453	0.52643				0.7992	0.01513				-1.05014	0.01805				-1.06893	0.17368				0.55035	0.07311				0.62119	0.12601				0.75196	0.62293				0.94644	0.17318
			0.93361	0.22347				0.87086	0.27225				0.93362	0.57287				0.91976	0.07022				-1.22952	0.01805				-0.91471	0.32573				0.57602	0.17312				0.81506	0.27123				0.44743	0.77548				0.99722	0.27119
			0.9618	0.37504				0.93414	0.22197				0.99859	0.62448				0.89885	0.12722				-1.0782	0.17353									0.47686	0.12682				0.92937	0.37481				0.46603	0.82246				0.95379	0.27119
			0.95554	0.42577				0.86148	0.22197				0.56997	0.82306				1.09791	0.12722				-1.02726	0.01805									0.54201	0.17312				0.64565	0.42376				0.28412	0.82246				0.89509	0.46922
			0.96306	0.37504				0.84698	0.42224				0.77843	0.87712				0.94801	0.21971				-1.06003	0.01805									0.68767	0.17312				0.79982	0.52787				0.25042	0.87573				0.79612	0.57053
			0.97971	0.42577				0.92929	0.17455				0.97238	0.07066				0.74831	0.5276				-1.04935	0.01805									0.76096	0.21982				0.69442	0.57186				0.44002	0.82246				0.82758	0.57053
			0.81107	0.3231				1.02296	0.07425				1.1129	0.07066				0.82901	0.5276				-1.13672	0.32921									0.6421	0.26911				0.44356	0.82277				0.40415	0.82246				0.40921	0.72229
			0.93314	0.52785				0.88897	0.0203				1.06125	0.12438				0.50202	0.72191				-0.90452	0.32921									0.7959	0.52941				0.42772	0.67337				0.3759	0.82246				0.62158	0.72229
			0.9253	0.42577				0.85967	0.0203				1.04164	0.12438				0.49676	0.77581				-0.91749	0.37407									0.79595	0.52941				0.6207	0.57186				0.541	0.82246				0.70786	0.01762
			0.69114	0.6769				1.00736	0.22197				1.11977	0.27319				0.90996	0.21971				-0.87888	0.46825									0.42701	0.77743				0.82159	0.57186				0.90884	0.47026				0.8321	0.07061
			0.44447	0.77602				1.08244	0.22197				1.14659	0.32733				0.93603	0.46867				-0.89004	0.52958									0.4908	0.77743				0.75136	0.47025				0.93685	0.01821				0.82526	0.17318
			0.38351	0.82433				0.95704	0.32638				1.12246	0.32733				0.99245	0.5276				-0.75674	0.57208									0.5867	0.72325				0.76157	0.32663				0.87129	0.07276				0.84262	0.5271
			0.43133	0.82433				0.90423	0.46999				1.11338	0.3718				0.95038	0.5276				-0.92461	0.52958									0.44533	0.72325				0.76198	0.17474				0.94548	0.07276				0.82659	0.62198
			0.50663	0.77602				0.84711	0.57438				1.01319	0.52643				0.85767	0.67067				-0.75683	0.62191									0.57793	0.72325				0.76943	0.01873				0.84959	0.32751				0.54529	0.72229
			0.26252	0.87487				0.91882	0.0203				0.86674	0.62448				0.36854	0.82221				-1.05179	0.07284									0.60904	0.42179				0.75179	0.07209				0.9548	0.32751				0.55451	0.72229
			0.41962	0.87487				0.89985	0.0203				0.7546	0.67267				0.90863	0.17367				-1.09311	0.12789									0.44015	0.72325				0.652	0.07209				0.78964	0.47026				0.35191	0.77543
			0.40392	0.87487				0.88102	0.0203				0.88418	0.67267				1.01838	0.21971				-1.05317	0.17353									0.55227	0.72325				0.80248	0.17474				0.7517	0.47026				0.86397	0.07061
			0.75486	0.62453				0.83633	0.0203				0.59078	0.72101				0.99551	0.21971				-0.66877	0.37407									0.91972	0.12682				0.83378	0.12601				0.63145	0.52739				0.99979	0.27119
			0.7424	0.62453				0.89852	0.07425				0.87082	0.72101				0.95038	0.5276				-1.11099	0.01805									0.72474	0.42179				0.96885	0.22121				0.89808	0.47026				0.87658	0.42082
			0.77414	0.62453				0.99781	0.12626				0.80421	0.72101				0.93277	0.571				-1.03632	0.12789									0.46699	0.46848				0.72325	0.27123				0.969	0.47026				1.04036	0.32886
			0.72173	0.6769				0.94899	0.17455				0.90392	0.72101				0.69954	0.67067				-0.98771	0.07284									0.41861	0.52941				0.83792	0.32663				0.90539	0.52739				0.70073	0.67114
			0.89497	0.17519				1.02416	0.32638				0.49444	0.77395				0.30655	0.01513				-0.91182	0.21783									0.47298	0.46848				0.89727	0.37481				0.94244	0.52739				0.8223	0.67114
			0.88704	0.47215				0.91787	0.32638				0.73877	0.77395				0.85634	0.12722				-0.51185	0.57208									0.49494	0.46848				0.76092	0.67337				0.64026	0.67249				0.48373	0.77543
			0.94493	0.3231				0.94075	0.37437				0.99577	0.12438				0.84605	0.5276				-0.94363	0.01805									0.73323	0.42179				1.20271	0.32663				0.71371	0.57209				0.84756	0.01762
			0.78267	0.52785				0.89881	0.37437				1.03023	0.22267				0.88374	0.571				-0.63566	0.01805									0.74691	0.42179				1.10605	0.01873				0.59895	0.67249				1.00799	0.27119
			0.55077	0.6769				0.82257	0.57438				1.22624	0.4229				0.90721	0.01513				-0.88793	0.12789									0.74454	0.72325				1.03328	0.01873				0.5196	0.67249				1.08521	0.32886
			0.49553	0.72258				0.68082	0.57438				0.97109	0.472				0.7465	0.01513				-0.96709	0.21783									0.22585	0.72325				0.82499	0.17474				0.52592	0.71992				0.65505	0.67114
			0.45401	0.77602				0.78247	0.57438				1.04345	0.57287				0.79353	0.01513				-0.86103	0.46825									0.52059	0.72325				0.74185	0.52787				0.40956	0.71992				0.56636	0.77543
			0.38817	0.77602				0.57598	0.67362				0.94556	0.62448				0.79972	0.07022				-0.81487	0.62191									0.61636	0.62223				0.59775	0.77618				0.22884	0.71992				0.15157	0.82113
			0.47091	0.77602				0.59875	0.72281				0.60068	0.72101				0.9792	0.07022				-1.01938	0.07284									0.76225	0.52941				0.53772	0.87578				0.18097	0.71992				0.13383	0.82113
			0.56854	0.6769				0.29395	0.87497				0.13369	0.87712				1.02669	0.32933				-1.03208	0.07284									0.37108	0.52941				0.82245	0.01873				0.48899	0.82246				0.83521	0.01762
			0.6091	0.6769				0.5022	0.72281				1.12819	0.01573				0.80907	0.42184				-1.00168	0.01805									0.62195	0.42179				0.86361	0.17474				1.03454	0.22043				0.90675	0.17318
			0.64427	0.62453				0.5898	0.52889				0.99016	0.01573				0.91256	0.46867				-0.98128	0.17353									0.82504	0.42179				0.77038	0.32663				1.01097	0.22043				0.9138	0.5271
			0.91787	0.52785				0.77425	0.52889				1.06807	0.07066				0.71825	0.571				-1.0188	0.07284									0.47854	0.57339				0.84755	0.42376				1.08361	0.22043				0.72431	0.62198
			0.33704	0.82433				0.89609	0.42224				1.1616	0.32733				1.02442	0.26931				-0.97402	0.12789									0.62726	0.62223				0.74636	0.47025				1.00262	0.01821				0.65064	0.72229
			0.33471	0.01973				0.86735	0.22197				1.1724	0.3718				1.01144	0.32933				-0.98218	0.12789									0.52554	0.62223				0.86249	0.52787				0.98812	0.07276				0.503	0.82113
			0.88606	0.01973				0.50501	0.0203				1.07231	0.62448				0.72959	0.46867				-0.90655	0.32921									0.47644	0.62223				0.5212	0.52787				1.00842	0.12665				1.01179	0.21928
			0.87486	0.01973				1.01681	0.12626				0.95737	0.67267				0.77112	0.571				-0.17627	0.92114									0.50359	0.67228				0.58384	0.57186				1.12533	0.22043				1.34358	0.32886
			0.87988	0.01973				1.00444	0.12626				0.61399	0.77395				1.12936	0.01513				-0.75329	0.52958									0.70523	0.17312				0.68942	0.62277				0.99574	0.37267				1.25332	0.42082
			0.7102	0.01973				1.04581	0.07425				0.43402	0.82306				0.84964	0.12722				-1.00252	0.21783									0.75415	0.12682				0.47821	0.87578				1.18326	0.37267				1.37638	0.5271
			0.77673	0.01973				1.07046	0.32638				0.96708	0.12438				0.92102	0.21971				-1.07412	0.01805									0.10922	0.67228				0.80531	0.62277				1.04216	0.42188				0.3052	0.87538
			0.8496	0.01973				0.97123	0.37437				1.07071	0.27319				1.0727	0.26931				-1.03827	0.01805									0.32927	0.67228				0.79799	0.47025				0.90183	0.01821				0.71529	0.01762
			0.59013	0.01973				0.89716	0.42224				1.09621	0.17371				0.67586	0.62133				-0.99884	0.07284									0.60192	0.67228				0.16639	0.87578				0.99147	0.22043				0.71866	0.07061
			0.84357	0.27234				0.95384	0.42224				0.92789	0.52643				0.969	0.01513				-1.06754	0.01805									0.88857	0.21982				0.3406	0.82277				1.05252	0.27156				0.34392	0.12819
			0.97373	0.22347				0.85493	0.62347				0.7112	0.77395				0.78176	0.12722				-1.26812	0.01805									0.69297	0.07311				0.78943	0.57186				1.07867	0.32751				1.1039	0.21928
			0.98639	0.22347				0.60746	0.72281				0.64144	0.82306				0.91586	0.26931				-0.88279	0.21783									0.9044	0.26911				0.72787	0.47025				0.93734	0.27156				0.72787	0.27119
			0.9114	0.47215				0.83612	0.0203				0.84797	0.07066				0.96577	0.46867				-1.03092	0.01805									0.94159	0.07311				0.86661	0.47025				1.03661	0.32751				0.93003	0.27119
			0.73892	0.62453				0.89799	0.12626				1.04038	0.17371				0.80087	0.42184				-1.07101	0.12789									0.88823	0.37485				0.82027	0.47025				0.61913	0.67249				0.8984	0.46922
			0.40525	0.72258				1.10728	0.12626				1.08432	0.22267				0.60103	0.5276				-1.02737	0.17353									0.69092	0.17312				0.89476	0.37481				0.82846	0.57209				0.87686	0.57053
			0.7491	0.52785				0.80971	0.17455				0.98647	0.22267				0.75194	0.62133				-0.97193	0.21783									0.75896	0.21982				0.97483	0.42376				0.57116	0.62293				0.77286	0.67114
			0.74471	0.57368				0.94166	0.37437				1.11451	0.3718				0.88645	0.5276				-0.93344	0.32921									0.8336	0.21982				0.8969	0.22121				0.72382	0.67249				0.39331	0.87538
			0.83031	0.57368				0.73977	0.57438				1.10916	0.3718				0.93088	0.07022				-0.70857	0.62191									0.57584	0.57339				0.88423	0.22121				0.54062	0.71992				0.19591	0.9219
			0.07079	0.92536				0.70445	0.72281				1.06239	0.52643				0.90371	0.07022				-1.04546	0.01805									0.46189	0.57339				0.98134	0.01873				0.4721	0.77548				0.54464	0.77543
			0.92932	0.42577				0.35451	0.72281				0.96418	0.57287				0.95354	0.12722				-1.07905	0.07284									0.30746	0.77743				0.80304	0.07209				0.51585	0.71992				0.58323	0.77543
			0.73242	0.57368				0.45176	0.0203				0.89247	0.72101				0.74319	0.12722				-1.05286	0.07284									0.65642	0.46848				0.35589	0.82277				0.66993	0.77548				0.94517	0.42082
			0.87041	0.47215				0.85047	0.0203				0.10248	0.82306				1.02436	0.37422				-0.98431	0.37407									0.65019	0.57339				0.30731	0.82277				0.58252	0.82246				0.93554	0.21928
			0.90892	0.3231				0.9642	0.12626				0.28704	0.87712				0.91018	0.42184				-0.97926	0.01805									0.53494	0.37485				0.75724	0.52787				0.90576	0.57209				0.79346	0.17318
			0.82883	0.07464				0.86507	0.07425				1.01334	0.07066				1.10559	0.46867				-0.94465	0.32921									0.69266	0.32772				0.75764	0.52787				0.80155	0.07276				0.49859	0.01762
			0.85588	0.12513				0.84814	0.0203				0.9999	0.07066				0.71349	0.72191				-0.77665	0.52958									0.07583	0.67228				0.71884	0.42376				0.70816	0.12665				0.61482	0.01762
			0.51615	0.07464				0.96688	0.17455				1.20027	0.27319				0.59125	0.77581				-1.07371	0.12789									0.35988	0.67228				0.92937	0.37481				0.80676	0.17342				0.31147	0.01762
			0.9199	0.07464				0.90911	0.37437				1.23098	0.4229				0.5638	0.82221				-1.05224	0.01805									0.3995	0.67228				0.83189	0.37481				1.03429	0.17342				0.97712	0.37232
			0.81797	0.12513				0.91856	0.37437				0.95385	0.72101				0.9137	0.01513				-0.94187	0.32921									0.5663	0.62223				0.81912	0.27123				0.94844	0.27156				0.97471	0.42082
			0.90561	0.17519				0.85432	0.46999				0.35692	0.87712				0.84939	0.12722				-0.88109	0.46825									0.7717	0.32772				0.71654	0.22121				0.65212	0.32751				0.9056	0.5271
			0.76275	0.17519				0.86589	0.46999				0.95495	0.12438				1.15061	0.21971				-0.15489	0.72135									0.59106	0.57339				0.92484	0.12601				1.02895	0.37267				0.53227	0.87538
			0.5914	0.62453				0.81309	0.62347				1.08198	0.12438				0.92411	0.37422				-1.1786	0.12789									0.86471	0.07311				0.80089	0.01873				1.0337	0.42188				0.58661	0.72229
			0.85164	0.07464				0.25782	0.77586				0.96515	0.12438				1.05572	0.46867				-0.92838	0.2704									0.67128	0.07311				0.79719	0.01873				0.97805	0.27156				0.45352	0.72229
			0.83507	0.07464				0.57938	0.82338				1.01852	0.4229				0.96827	0.46867				-0.9512	0.17353									0.78052	0.07311				0.46985	0.01873				1.03915	0.37267				0.83811	0.5271
			0.79082	0.12513				0.57206	0.0203				1.06927	0.57287				0.93482	0.46867				-0.63509	0.12789									0.7701	0.42179				0.65043	0.01873				1.07475	0.42188				0.86802	0.46922
			0.9725	0.37504				0.70582	0.12626				0.99197	0.57287				0.72084	0.571				-0.90671	0.17353									0.70002	0.57339				0.02878	0.82277				0.97668	0.52739				1.01594	0.37232
			0.97877	0.42577				0.85241	0.12626				0.72481	0.77395				0.06331	0.82221				-1.09952	0.01805									0.81991	0.52941				0.47803	0.82277				1.05653	0.37267				0.81962	0.21928
			0.79682	0.52785				0.77629	0.27225				0.52468	0.82306				1.12239	0.12722				-1.02388	0.12789									-0.18346	0.72325				0.47841	0.72255				0.90807	0.62293				0.89498	0.21928
			0.81184	0.47215				0.92064	0.42224				0.56724	0.87712				0.95946	0.26931				-1.11923	0.12789									-0.66812	0.62223				0.39159	0.72255				0.8301	0.71992				0.99944	0.17318
			0.63815	0.6769				0.88151	0.37437				1.06467	0.27319				0.85484	0.32933				-0.91373	0.2704									-0.34	0.82414				0.53643	0.57186				0.90422	0.67249				0.67476	0.12819
			0.652	0.62453				0.86564	0.42224				1.10585	0.12438				0.80773	0.32933				-1.05885	0.12789									-0.48838	0.77743				0.94191	0.01873				0.31413	0.82246				0.87215	0.07061
			0.71389	0.6769				0.72131	0.62347				1.06624	0.22267				0.8497	0.46867				-1.00362	0.12789									-0.51184	0.62223				0.45472	0.01873				0.5447	0.82246				0.83473	0.01762
			0.41608	0.77602				1.03423	0.0203				1.11823	0.52643				0.76774	0.62133				-1.01501	0.07284									-0.78131	0.57339				0.73334	0.01873				0.24683	0.92261				0.85777	0.01762
			0.21152	0.82433				0.9248	0.0203				0.8332	0.52643				0.77244	0.5276				-1.1175	0.32921									-0.42262	0.0174				1.17754	0.22121				0.9112	0.01821				0.8321	0.07061
			0.67673	0.6769				0.97171	0.0203				0.456	0.77395				0.81979	0.07022				-0.96394	0.07284									-0.78178	0.07311				0.99545	0.22121				0.9232	0.01821				1.01334	0.17318
			0.65579	0.77602				1.06626	0.12626				0.37107	0.82306				0.90214	0.07022				-1.00557	0.01805									-1.36614	0.07311				1.04025	0.32663				0.82556	0.27156				0.98613	0.21928
			0.78559	0.17519				0.84138	0.12626				0.84506	0.67267				0.87056	0.07022				-0.97318	0.01805									-0.60753	0.37485				0.87983	0.32663				1.13022	0.37267				1.05772	0.46922
			0.67934	0.17519				0.99808	0.27225				1.00924	0.01573				1.02348	0.26931				-1.03401	0.2704									-0.75887	0.32772				0.7833	0.52787				0.73271	0.47026				0.86978	0.62198
			0.81712	0.22347				0.97978	0.27225				1.09366	0.17371				1.062	0.5276				-0.8778	0.2704									-0.60462	0.21982				0.77278	0.62277				0.40121	0.67249				0.7855	0.67114
			0.55886	0.22347				0.97376	0.32638				1.00598	0.3718				0.70178	0.72191				-1.01319	0.01805									-0.75302	0.26911				0.82585	0.72255				0.36918	0.71992				0.79695	0.72229
			0.69219	0.27234				1.07405	0.42224				1.17325	0.32733				0.51828	0.82221				-1.08625	0.01805									-0.84583	0.26911				0.52862	0.67337				0.54525	0.77548				0.69512	0.72229
			0.55386	0.37504				0.98157	0.07425				1.10113	0.3718				0.95384	0.01513				-0.95218	0.12789									-0.61	0.32772				0.7102	0.62277				0.37577	0.87573				0.46381	0.82113
			0.45738	0.42577				0.98046	0.12626				0.99678	0.3718				0.85562	0.5276				-0.97848	0.17353									-0.87014	0.67228				0.86727	0.42376				0.87129	0.07276				0.88637	0.01762
			0.56216	0.3231				0.94864	0.17455				0.84792	0.72101				0.76764	0.5276				-0.98315	0.2704									-0.89524	0.42179				0.64514	0.32663				0.89752	0.12665				0.83777	0.12819
			0.78437	0.22347				0.9458	0.17455				0.81622	0.72101				0.79591	0.67067				-0.99804	0.17353									-0.19784	0.62223				0.94382	0.17474				0.68973	0.32751				0.69233	0.12819
			0.69151	0.3231				0.97161	0.22197				0.82117	0.72101				0.91511	0.01513				-0.99963	0.07284									-0.33968	0.62223				0.96763	0.17474				0.89752	0.12665				0.79789	0.21928
			0.91941	0.27234				0.9502	0.22197				0.82436	0.77395				0.6054	0.12722				-1.03979	0.07284									-0.50124	0.67228				0.7768	0.12601				0.89752	0.12665				0.81179	0.57053
			0.2734	0.47215				0.84157	0.42224				0.30776	0.82306				0.91149	0.21971				-0.96768	0.07284									-0.06586	0.82414				0.97164	0.01873				1.30071	0.01821				0.74444	0.67114
			0.12701	0.47215				0.77391	0.46999				1.09111	0.27319				0.82823	0.21971				-0.97051	0.21783									-0.10516	0.82414				1.39837	0.01873				0.40691	0.52739				0.58898	0.72229
			0.36756	0.47215				0.59304	0.52889				0.99025	0.07066				0.86889	0.46867				-0.93297	0.32921									-0.21104	0.82414				0.79599	0.42376				0.96864	0.47026				0.74139	0.01762
			0.37169	0.47215				0.95406	0.52889				0.99535	0.07066				0.61287	0.62133				-0.87262	0.42199									-0.62744	0.21982				0.85356	0.42376				1.05545	0.42188				0.88805	0.12819
			0.65521	0.47215				0.74308	0.67362				1.07675	0.22267				0.60488	0.62133				-0.79298	0.07284									-0.94532	0.21982				0.93764	0.37481				0.25515	0.71992				0.7547	0.12819
			0.89995	0.3231				0.98692	0.37437				1.1324	0.32733				0.83689	0.62133				-0.89198	0.07284									-0.57696	0.52941				0.73968	0.37481				0.51273	0.82246				0.85793	0.17318
			0.71805	0.01973				0.86466	0.42224				1.14341	0.57287				0.79616	0.67067				-1.00174	0.17353									-0.57111	0.57339				0.89391	0.37481				0.84314	0.67249				0.79666	0.21928
			0.65206	0.01973				0.85714	0.46999				0.48848	0.87712				0.46109	0.82221				-0.77874	0.32921									-0.25444	0.67228				0.94394	0.27123				0.87086	0.01821				0.77993	0.27119
			0.79575	0.3231				0.88409	0.46999				0.86609	0.87712				-1.1069	0.21971				-1.03875	0.01805									-0.21835	0.62223				0.84037	0.27123				0.89604	0.01821				0.85111	0.42082
			0.67854	0.62453				0.8393	0.46999				1.01371	0.01573				-0.94909	0.21971				-0.26859	0.77868									-0.42184	0.62223				0.308	0.77618				0.95699	0.12665				0.88365	0.46922
			0.67111	0.62453				0.63406	0.72281				1.07822	0.01573				-0.88577	0.21971				-0.98444	0.07284									-0.50894	0.67228				0.59533	0.72255				1.06109	0.12665				0.65974	0.77543
[truncated: 531 more rows]

[truncated: 5 more sheets: Supplementary Fig.9b, Supplementary Fig. 9c, Supplementary Fig. 9d, Supplementary Fig. 9e, Supplementary Fig. 9f]
